# Supplementary material for: An integrated tumor, immune and microbiome atlas of colon cancer
Source: Nat Med. 2023 May 19;29(5):1273–86. doi: 10.1038/s41591-023-02324-5 (PMC10202816; doi:10.1038/s41591-023-02324-5)
Supplement: Supplementary file 3 — All Supplementary Tables merged into a single Excel file, including separate sheets. [file 41591_2023_2324_MOESM3_ESM.xlsx]

## Sheet: Supplementary Table 2
Supplementary Table 2. OS Cox Proportional Hazard's model with ICR score
	Univariate		Multivariate
Variables	HR (95% CI)	p	HR (95% CI)	p
~ ICR score (continuous) (n=346)	0.8308	0.0188 *	0.7429	0.0118 *
	(0.7117-0.9698)		(0.590-0.936)
~ MSI status (MSI-H vs MSS) (n=280)	0.721	0.193	0.954	0.9074
	(0.4405 - 1.18)		(0.433-2.103)
~ Pathologic Stage (I, II, III, IV) (n=346)	1.948	2.99e-12 ***	1.993	8.8e-08 ***
	(1.615 - 2.35)		(1.548 - 2.565)
~ Age (continuous) (n=346)	1.018	0.0203 *	1.025	0.0128 *
	(1.003- 1.033)		(1.005- 1.045)
~ CMS (categorical, reference is CMS4) (n=265)	CMS1: 0.647 (0.37-1.15)	0.182	CMS1: 1.097 (0.444-2.709)	0.767
	CMS2: 0.636 (0.40-1.02)		CMS2: 0.759 (0.429-1.342)
	CMS3: 0.645 (0.39-1.06)		CMS3: 0.810 (0.447-1.467)
	Univariate		Multivariate
Variables	HR (95% CI)	p	HR (95% CI)	p
~ ICR cluster (ordinal) (n=346)	0.728	0.0089 **	0.667	0.0275 *
	( 0.5739-0.9235)		(0.465-0.956)
~ MSI status (MSI-H vs MSS) (n=280)	0.721	0.193	0.975	0.95
	(0.4405 - 1.18)		(0.444-2.140)
~ Pathologic Stage (I, II, III, IV) (n=346)	1.948	2.99e-12 ***	1.976	1.36e-07 ***
	(1.615 - 2.35)		(1.534 - 2.546)
~ Age (continuous) (n=346)	1.018	0.0203 *	1.03	0.0109 *
	(1.003- 1.033)		(1.006- 1.047)
~ CMS (categorical, reference is CMS4) (n=265)	CMS1: 0.647 (0.37-1.15)	0.182	CMS1: 0.975 (0.399-2.387)	0.733
	CMS2: 0.636 (0.40-1.02)		CMS2: 0.723 (0.405-1.291)
	CMS3: 0.645 (0.39-1.06)		CMS3: 0.790 (0.433-1.441)

## Sheet: Supplementary Table 3A
Supplementary Table 3. A. Pearson's correlation between TCR productive clonality (ImmunoSeq) and Immune gene signature scores (RNASeq) (n=114)
Immune signature	Pearson's r	p value	FDR
Expression Signature - ICR score	0.609	6.56e-13	3.8728e-11
Expression Signature - STAT1 19272155	0.608	7.52e-13	3.8728e-11
ConsensusTME - Cytotoxic cells	0.576	1.94e-11	6.66067e-10
ConsensusTME - NK cells	0.568	4.55e-11	9.5584e-10
Expression Signature - TIS	0.567	4.64e-11	9.5584e-10
Expression Signature - Minterferon Cluster 21214954	0.555	1.47e-10	2.5235e-09
Expression Signature - CD8 PCA 16704732	0.529	1.48e-09	2.17771e-08
Expression Signature - TAMsurr score	0.51	6.74e-09	8.67775e-08
ConsensusTME - T cells gamma delta	0.496	2.04e-08	2.33467e-07
Expression Signature - PD1 PDL1 score	0.49	3.24e-08	3.3372e-07
Expression Signature - IL12 score 21050467	0.486	4.22e-08	3.92136e-07
Expression Signature - PDL1 data	0.483	5.11e-08	3.92136e-07
Expression Signature - STAT1 score	0.483	5.16e-08	3.92136e-07
Expression Signature - IFNG score 21050467	0.483	5.33e-08	3.92136e-07
Expression Signature - Module5 TcellBcell score	0.479	7.21e-08	4.95087e-07
Expression Signature - GP11 Immune IFN	0.453	4.06e-07	2.61362e-06
Expression Signature - Benci IFNG GS	0.452	4.4e-07	2.66588e-06
Expression Signature - Chemokine12 score	0.449	5.28e-07	3.02133e-06
Expression Signature - Interferon Cluster 21214954	0.446	6.79e-07	3.5226e-06
Expression Signature - CD8A	0.445	6.84e-07	3.5226e-06
Expression Signature - Module3 IFN score	0.433	1.47e-06	7.21e-06
ConsensusTME - T cells CD8	0.416	4.23e-06	1.98041e-05
Expression Signature - TcClassII score	0.411	5.46e-06	2.44513e-05
Expression Signature - T cell PCA 16704732	0.406	7.45e-06	3.19729e-05
Expression Signature - APM1	0.4	1.02e-05	4.2024e-05
Expression Signature - Interferon 19272155	0.4	1.07e-05	4.23885e-05
Expression Signature - IFN 21978456	0.398	1.13e-05	4.31074e-05
Expression Signature - NHI 5gene score	0.394	1.41e-05	5.18679e-05
Expression Signature - PD1 data	0.391	1.71e-05	6.07345e-05
Attractor Metagene - IFIT3	0.389	1.94e-05	6.66067e-05
Expression Signature - Benci ISG RS	0.387	2.15e-05	7.14355e-05
Attractor Metagene - G CD3E	0.374	4.11e-05	0.000132291
ConsensusTME - Macrophages M1	0.371	4.89e-05	0.000152627
Expression Signature - Immune NSCLC score	0.369	5.25e-05	0.000159044
Expression Signature - Immune cell Cluster 21214954	0.359	8.88e-05	0.000261326
ConsensusTME - T regulatory cells	0.357	9.6e-05	0.000274667
Expression Signature - Tcell receptors score	0.347	0.000152	0.000423135
ConsensusTME - T cells CD4	0.346	0.000162	0.000439105
ConsensusTME - Dendritic cells	0.331	0.000315	0.000831923
Expression Signature - HER2 Immune PCA 18006808	0.321	0.000499	0.00128492
ConsensusTME - Immune Score	0.299	0.00123	0.00309
Expression Signature - MHC2 21978456	0.298	0.00128	0.00313905
Expression Signature - APM2	0.296	0.00138	0.00330558
Attractor Metagene - G LILRB4	0.291	0.00167	0.00390932
Expression Signature - ICS5 score	0.288	0.0019	0.00425435
Attractor Metagene - G SLAMF6	0.285	0.00209	0.00450625
Expression Signature - Module4 TcellBcell score	0.285	0.0021	0.00450625
Attractor Metagene - LYM	0.28	0.00253	0.00531816
Expression Signature - MHC II 19272155	0.275	0.00302	0.0062212
Expression Signature - LCK 19272155	0.269	0.00378	0.00763412
Expression Signature - Tcell 21978456	0.258	0.00561	0.0111121
Attractor Metagene - G HLA-DPA1	0.256	0.00589	0.0114466
Attractor Metagene - G GIMAP4	0.253	0.00659	0.0125698
Expression Signature - CTLA4 data	0.241	0.00975	0.0182591
Expression Signature - CSF1 response	0.234	0.0122	0.0221983
Expression Signature - MHC1 21978456	0.233	0.0124	0.0221983
ConsensusTME - Macrophages	0.233	0.0125	0.0221983
Expression Signature - CHANG CORE SERUM RESPONSE UP	0.23	0.014	0.0244407
Expression Signature - CD103neg mean 25446897	0.229	0.0145	0.0248917
Attractor Metagene - G CYTH4	0.226	0.0157	0.0265098
ConsensusTME - Macrophages M2	0.225	0.0161	0.0267468
ConsensusTME - Mast cells	0.223	0.0168	0.0274667
Expression Signature - MHC I 19272155	0.215	0.0214	0.0344406
Expression Signature - DAP12 data	0.213	0.023	0.0364462
Expression Signature - CSR Activated 15701700	0.209	0.0253	0.038894
Expression Signature - MDACC FNA 1 20805453	0.204	0.0296	0.0441855
Expression Signature - CD68	0.188	0.0451	0.0663614
Expression Signature - CD8 CD68 ratio	0.182	0.0524	0.0760169
Expression Signature - IR7 score	0.181	0.0536	0.0766778
Attractor Metagene - G SIGLEC9	0.177	0.0595	0.0839521
Expression Signature - Module11 Prolif score	0.167	0.0759	0.104236
Expression Signature - LIexpression score	0.153	0.104	0.139117
ConsensusTME - Monocytes	0.151	0.108	0.14081
Expression Signature - GP2 ImmuneTcellBcell score	0.134	0.154	0.197099
ConsensusTME - Eosinophils	0.128	0.174	0.218561
Expression Signature - GRANS PCA 16704732	0.113	0.23	0.285422
ConsensusTME - Neutrophils	0.098	0.299	0.366631
Expression Signature - LYMPHS PCA 16704732	0.097	0.307	0.372012
ConsensusTME - Plasma cells	0.094	0.318	0.38086
Expression Signature - IL8 21978456	0.076	0.423	0.481044
Expression Signature - TAMsurr TcClassII ratio	0.075	0.425	0.481044
Expression Signature - IL2 score 21050467	0.065	0.489	0.541581
ConsensusTME - B cells	0.065	0.489	0.541581
Expression Signature - Buck14 score	0.059	0.536	0.587319
Expression Signature - CD103pos mean 25446897	0.052	0.585	0.627656
Expression Signature - TREM1 data	0.039	0.68	0.722062
Expression Signature - IGG Cluster 21214954	0.018	0.848	0.891265
Expression Signature - IL4 score 21050467	0.013	0.892	0.911703
Expression Signature - B cell PCA 16704732	0.002	0.987	0.996676
Expression Signature - Bcell mg IGJ	0	0.999	0.999
Expression Signature - Bcell receptors score	-0.013	0.894	0.911703
Expression Signature - IL13 score 21050467	-0.015	0.872	0.907232
Expression Signature - Bcell 21978456	-0.057	0.549	0.595232
Expression Signature - IgG 19272155	-0.077	0.415	0.480281
ConsensusTME - Endothelial	-0.086	0.361	0.422534
Expression Signature - TGFB PCA 17349583	-0.092	0.331	0.391874
Expression Signature - CD103pos CD103neg ratio 25446897	-0.134	0.155	0.197099
Expression Signature - Troester WoundSig 19887484	-0.152	0.106	0.139974
Expression Signature - TGFB score 21050467	-0.16	0.0884	0.119805
ConsensusTME - Fibroblasts	-0.173	0.0649	0.0903338
Expression Signature - MCD3 CD8 21214954	-0.206	0.0282	0.0427147
Expression Signature - Angiogenesis	-0.21	0.0246	0.0383909
Expression Signature - Rotterdam ERneg PCA 15721472	-0.29	0.00173	0.00395978

## Sheet: Supplementary Table 3B
Supplementary Table 3. B. Pearson's correlation between TCR productive templates (ImmunoSeq) and Immune gene signature scores (RNASeq) (n=114)
Immune signature	Pearson's r	p value	FDR
ConsensusTME - T regulatory cells	0.426	2.3e-06	0.00014832
Expression Signature - Immune NSCLC score	0.416	4.07e-06	0.00014832
Attractor Metagene - G CD3E	0.412	5.37e-06	0.00014832
Expression Signature - LIexpression score	0.41	5.76e-06	0.00014832
Attractor Metagene - G GIMAP4	0.403	8.79e-06	0.000181074
Attractor Metagene - G SLAMF6	0.399	1.09e-05	0.000187117
ConsensusTME - T cells CD4	0.385	2.35e-05	0.000321173
Expression Signature - B cell PCA 16704732	0.38	2.97e-05	0.000321173
ConsensusTME - T cells CD8	0.379	3.22e-05	0.000321173
ConsensusTME - Cytotoxic cells	0.378	3.32e-05	0.000321173
Expression Signature - Tcell receptors score	0.378	3.43e-05	0.000321173
Expression Signature - Buck14 score	0.373	4.4e-05	0.000377667
Expression Signature - T cell PCA 16704732	0.365	6.38e-05	0.000505492
ConsensusTME - T cells gamma delta	0.362	7.65e-05	0.000530793
Expression Signature - IR7 score	0.362	7.73e-05	0.000530793
Expression Signature - ICS5 score	0.356	9.93e-05	0.000639244
Expression Signature - Module4 TcellBcell score	0.354	0.000112	0.000678588
ConsensusTME - NK cells	0.33	0.000332	0.00189978
Expression Signature - Module5 TcellBcell score	0.317	0.000597	0.00323637
ConsensusTME - B cells	0.313	0.00071	0.00353633
Expression Signature - LCK 19272155	0.312	0.000721	0.00353633
ConsensusTME - Plasma cells	0.307	0.000906	0.00424173
Expression Signature - Tcell 21978456	0.3	0.0012	0.00537391
Expression Signature - TIS	0.297	0.00131	0.00562208
Expression Signature - Immune cell Cluster 21214954	0.294	0.0015	0.00618
Expression Signature - STAT1 score	0.292	0.00162	0.00641769
Expression Signature - CD8A	0.275	0.00303	0.0115589
Expression Signature - MHC2 21978456	0.27	0.0037	0.0136107
Expression Signature - MHC II 19272155	0.268	0.0039	0.0138517
Expression Signature - IGG Cluster 21214954	0.267	0.00404	0.0138707
Expression Signature - IL12 score 21050467	0.265	0.00443	0.014719
Expression Signature - APM2	0.262	0.00487	0.0156753
Expression Signature - Bcell receptors score	0.252	0.00682	0.0206606
Expression Signature - NHI 5gene score	0.24	0.0101	0.0297229
Expression Signature - TcClassII score	0.239	0.0105	0.0300417
Expression Signature - Bcell mg IGJ	0.23	0.0139	0.0377667
Expression Signature - ICR score	0.23	0.014	0.0377667
Expression Signature - CD8 CD68 ratio	0.229	0.0143	0.0377667
Attractor Metagene - LYM	0.226	0.0156	0.0391902
Attractor Metagene - G HLA-DPA1	0.225	0.0161	0.0394833
Expression Signature - STAT1 19272155	0.216	0.021	0.0470217
Expression Signature - Interferon Cluster 21214954	0.214	0.0225	0.0493085
ConsensusTME - Immune Score	0.206	0.0278	0.0596542
Expression Signature - LYMPHS PCA 16704732	0.204	0.0295	0.06077
Expression Signature - HER2 Immune PCA 18006808	0.204	0.0295	0.06077
Expression Signature - CD103pos mean 25446897	0.202	0.0309	0.0624059
Expression Signature - Minterferon Cluster 21214954	0.189	0.0436	0.0847321
Expression Signature - Benci IFNG GS	0.184	0.0504	0.0949473
Expression Signature - Chemokine12 score	0.183	0.0507	0.0949473
Expression Signature - CD8 PCA 16704732	0.183	0.0518	0.095275
Expression Signature - IL2 score 21050467	0.181	0.0546	0.0986632
Expression Signature - GP11 Immune IFN	0.176	0.061	0.108328
Expression Signature - IFNG score 21050467	0.167	0.0749	0.130758
Expression Signature - Interferon 19272155	0.164	0.0809	0.138878
Expression Signature - IgG 19272155	0.161	0.0873	0.145529
Expression Signature - TAMsurr score	0.161	0.0876	0.145529
Expression Signature - IFN 21978456	0.157	0.0952	0.153856
Expression Signature - Benci ISG RS	0.157	0.0956	0.153856
Attractor Metagene - IFIT3	0.149	0.114	0.177909
Attractor Metagene - G CYTH4	0.144	0.126	0.190853
Expression Signature - MHC I 19272155	0.144	0.126	0.190853
Expression Signature - MDACC FNA 1 20805453	0.143	0.129	0.192565
Expression Signature - Module3 IFN score	0.141	0.135	0.198643
ConsensusTME - Dendritic cells	0.14	0.137	0.198746
Expression Signature - Bcell 21978456	0.137	0.146	0.208861
Expression Signature - PD1 data	0.131	0.166	0.233838
ConsensusTME - Eosinophils	0.13	0.168	0.233838
Expression Signature - GP2 ImmuneTcellBcell score	0.127	0.179	0.245827
ConsensusTME - Mast cells	0.122	0.197	0.266987
Expression Signature - CSF1 response	0.117	0.213	0.284922
ConsensusTME - Macrophages M1	0.113	0.232	0.306359
Expression Signature - DAP12 data	0.106	0.261	0.331889
Expression Signature - CD103pos CD103neg ratio 25446897	0.101	0.285	0.353675
ConsensusTME - Macrophages M2	0.092	0.331	0.405869
Expression Signature - Rotterdam ERneg PCA 15721472	0.077	0.418	0.500628
Expression Signature - PD1 PDL1 score	0.074	0.434	0.507977
Expression Signature - CTLA4 data	0.07	0.458	0.524156
Expression Signature - APM1	0.057	0.545	0.616868
ConsensusTME - Monocytes	0.042	0.659	0.722096
Expression Signature - MHC1 21978456	0.033	0.729	0.790389
ConsensusTME - Macrophages	0.028	0.765	0.81232
ConsensusTME - Neutrophils	0.009	0.92	0.938218
Expression Signature - CD103neg mean 25446897	0.006	0.949	0.958304
Expression Signature - PDL1 data	-0.004	0.963	0.963
Attractor Metagene - G SIGLEC9	-0.014	0.883	0.90949
Expression Signature - TAMsurr TcClassII ratio	-0.016	0.867	0.90203
Attractor Metagene - G LILRB4	-0.026	0.78	0.819796
Expression Signature - CHANG CORE SERUM RESPONSE UP	-0.028	0.764	0.81232
Expression Signature - CSR Activated 15701700	-0.043	0.653	0.722096
Expression Signature - IL8 21978456	-0.053	0.576	0.64487
Expression Signature - IL4 score 21050467	-0.073	0.442	0.511528
ConsensusTME - Fibroblasts	-0.074	0.432	0.507977
Expression Signature - Troester WoundSig 19887484	-0.08	0.398	0.482282
Expression Signature - IL13 score 21050467	-0.102	0.281	0.352963
Expression Signature - MCD3 CD8 21214954	-0.108	0.252	0.32445
Expression Signature - GRANS PCA 16704732	-0.11	0.243	0.316823
Expression Signature - CD68	-0.15	0.111	0.175892
Expression Signature - TREM1 data	-0.2	0.0332	0.0657615
Expression Signature - Angiogenesis	-0.221	0.0184	0.0421156
Expression Signature - TGFB PCA 17349583	-0.222	0.0175	0.0409659
ConsensusTME - Endothelial	-0.223	0.017	0.0407209
Expression Signature - TGFB score 21050467	-0.228	0.0149	0.0383675
Expression Signature - Module11 Prolif score	-0.255	0.00609	0.0190082

## Sheet: Supplementary Table 3C
Supplementary Table 3. C. Pearson's correlation between TCR clonality (RNASeq; MiXCR) and Immune gene signature scores (RNASeq) (n=348)
Immune signature	Pearson's r	p value	FDR
ConsensusTME - NK cells	0.427	2.86e-16	2.9458e-14
ConsensusTME - Cytotoxic cells	0.417	1.7e-15	8.755e-14
Expression Signature - CD8A	0.409	5.87e-15	2.01537e-13
Expression Signature - IL12 score 21050467	0.407	8.73e-15	2.24798e-13
Expression Signature - ICR score	0.396	4.87e-14	1.00322e-12
Expression Signature - Tcell receptors score	0.383	3.68e-13	6.31733e-12
ConsensusTME - T cells gamma delta	0.373	1.6e-12	2.35429e-11
Expression Signature - TIS	0.372	1.9e-12	2.44625e-11
Expression Signature - T cell PCA 16704732	0.366	4.37e-12	5.00122e-11
Attractor Metagene - G CD3E	0.362	7.86e-12	8.0958e-11
ConsensusTME - T cells CD8	0.353	2.83e-11	2.64991e-10
Expression Signature - CD8 PCA 16704732	0.348	5.36e-11	4.60067e-10
ConsensusTME - T regulatory cells	0.346	7.14e-11	5.26036e-10
Expression Signature - PD1 data	0.346	7.15e-11	5.26036e-10
Expression Signature - PD1 PDL1 score	0.334	3.62e-10	2.48573e-09
Expression Signature - Module5 TcellBcell score	0.323	1.42e-09	9.14125e-09
Expression Signature - STAT1 19272155	0.32	2.04e-09	1.236e-08
Expression Signature - TcClassII score	0.319	2.23e-09	1.27606e-08
Expression Signature - Module4 TcellBcell score	0.313	5.04e-09	2.73221e-08
Expression Signature - STAT1 score	0.307	9.89e-09	5.09335e-08
Expression Signature - ICS5 score	0.296	3.18e-08	1.55971e-07
ConsensusTME - T cells CD4	0.285	1.08e-07	5.05636e-07
Expression Signature - Benci IFNG GS	0.278	2.43e-07	1.08822e-06
Expression Signature - Minterferon Cluster 21214954	0.272	4.49e-07	1.92696e-06
Expression Signature - NHI 5gene score	0.268	6.5e-07	2.678e-06
Expression Signature - LIexpression score	0.263	1.02e-06	4.04077e-06
Expression Signature - TAMsurr score	0.254	2.42e-06	9.23185e-06
Expression Signature - IFNG score 21050467	0.249	4.04e-06	1.48614e-05
Expression Signature - IR7 score	0.247	4.81e-06	1.70838e-05
Expression Signature - HER2 Immune PCA 18006808	0.246	5.27e-06	1.80937e-05
Expression Signature - Tcell 21978456	0.243	6.88e-06	2.25634e-05
Expression Signature - CTLA4 data	0.243	7.01e-06	2.25634e-05
Expression Signature - PDL1 data	0.241	8.43e-06	2.63118e-05
Expression Signature - Immune cell Cluster 21214954	0.24	8.98e-06	2.72041e-05
Expression Signature - LCK 19272155	0.235	1.37e-05	4.03171e-05
Expression Signature - Chemokine12 score	0.226	2.96e-05	8.46889e-05
Attractor Metagene - G SLAMF6	0.224	3.65e-05	0.000101608
Expression Signature - CD103pos mean 25446897	0.22	4.79e-05	0.000129834
Expression Signature - Immune NSCLC score	0.219	5.26e-05	0.000138918
ConsensusTME - Immune Score	0.198	0.00027	0.000678293
Expression Signature - APM2	0.197	0.000284	0.000696476
Attractor Metagene - G GIMAP4	0.191	0.000452	0.0010827
Expression Signature - Interferon Cluster 21214954	0.187	0.000591	0.00138348
Attractor Metagene - LYM	0.185	0.000663	0.00151753
Attractor Metagene - G CYTH4	0.184	0.000704	0.00157635
Attractor Metagene - G HLA-DPA1	0.184	0.000727	0.00159321
Expression Signature - GP11 Immune IFN	0.183	0.000778	0.00166482
Expression Signature - MHC2 21978456	0.182	0.000792	0.00166482
ConsensusTME - Macrophages M1	0.181	0.000848	0.00174688
Expression Signature - CHANG CORE SERUM RESPONSE UP	0.176	0.00124	0.00250431
Expression Signature - CD8 CD68 ratio	0.174	0.00138	0.00273346
Expression Signature - APM1	0.174	0.00142	0.00275962
ConsensusTME - Dendritic cells	0.173	0.00146	0.00278481
Expression Signature - MHC II 19272155	0.168	0.00203	0.00377054
Expression Signature - GP2 ImmuneTcellBcell score	0.168	0.00205	0.00377054
Expression Signature - Module3 IFN score	0.156	0.0043	0.00777018
Expression Signature - CSF1 response	0.147	0.00716	0.0127152
Expression Signature - CSR Activated 15701700	0.146	0.00762	0.0133027
ConsensusTME - Plasma cells	0.143	0.00873	0.0149865
Expression Signature - Bcell receptors score	0.141	0.00965	0.0162943
Expression Signature - B cell PCA 16704732	0.14	0.0104	0.0170594
Expression Signature - Benci ISG RS	0.14	0.0105	0.0170594
ConsensusTME - Mast cells	0.139	0.0106	0.0170594
Expression Signature - CD68	0.135	0.0131	0.0204439
Expression Signature - IFN 21978456	0.128	0.0189	0.028213
Expression Signature - Module11 Prolif score	0.124	0.0233	0.0340915
Expression Signature - CD103pos CD103neg ratio 25446897	0.124	0.0235	0.0340915
Expression Signature - Buck14 score	0.123	0.024	0.0343333
ConsensusTME - B cells	0.122	0.0254	0.0358384
Attractor Metagene - IFIT3	0.122	0.0261	0.0363284
Expression Signature - Interferon 19272155	0.121	0.0265	0.0363933
Expression Signature - DAP12 data	0.112	0.0411	0.0557013
Expression Signature - IL2 score 21050467	0.11	0.0444	0.0586308
Expression Signature - MDACC FNA 1 20805453	0.108	0.049	0.0638861
Expression Signature - IGG Cluster 21214954	0.103	0.0588	0.075705
Attractor Metagene - G LILRB4	0.102	0.0628	0.0798568
ConsensusTME - Macrophages M2	0.093	0.088	0.107905
ConsensusTME - Macrophages	0.087	0.11	0.132942
Attractor Metagene - G SIGLEC9	0.076	0.163	0.192977
Expression Signature - CD103neg mean 25446897	0.074	0.175	0.20483
ConsensusTME - Monocytes	0.063	0.247	0.285854
ConsensusTME - Eosinophils	0.062	0.261	0.2987
Expression Signature - MHC I 19272155	0.059	0.285	0.322582
Expression Signature - GRANS PCA 16704732	0.055	0.312	0.349304
Expression Signature - IgG 19272155	0.053	0.337	0.373237
Expression Signature - LYMPHS PCA 16704732	0.05	0.366	0.401043
Expression Signature - Bcell 21978456	0.049	0.374	0.405495
Expression Signature - MHC1 21978456	0.039	0.478	0.507567
ConsensusTME - Neutrophils	0.032	0.559	0.58752
Expression Signature - IL13 score 21050467	0.017	0.76	0.790707
Expression Signature - IL4 score 21050467	0.01	0.852	0.87756
Expression Signature - Bcell mg IGJ	-0.004	0.944	0.944
Expression Signature - TREM1 data	-0.004	0.938	0.944
Expression Signature - IL8 21978456	-0.005	0.934	0.944
Expression Signature - TAMsurr TcClassII ratio	-0.047	0.39	0.418438
ConsensusTME - Endothelial	-0.087	0.111	0.132942
Expression Signature - MCD3 CD8 21214954	-0.1	0.0665	0.0825241
Expression Signature - TGFB PCA 17349583	-0.101	0.0636	0.0798878
ConsensusTME - Fibroblasts	-0.111	0.0428	0.0572519
Expression Signature - Troester WoundSig 19887484	-0.129	0.0183	0.0277191
Expression Signature - TGFB score 21050467	-0.13	0.0171	0.0262881
Expression Signature - Angiogenesis	-0.137	0.012	0.0190154
Expression Signature - Rotterdam ERneg PCA 15721472	-0.201	0.000215	0.000553625

## Sheet: Supplementary Table 4
Supplementary Table 4. Frequency of individual mutations in AC-ICAM dataset, in comparison with TCGA-COAD, colorectal carcinoma cases in the Nurses’ Health Study (NHS) and the Health Professionals Follow-up Study (HPFS).
Ranking	Hugo Symbol	Percentage in AC-ICAM	Percentage in nonhypermutated AC-ICAM	Percentage in hypermutated AC-ICAM	Percentage in TCGA COAD	Percentage in COSMIC Colon Adeno carcinoma	Giannakis MutSig Percentage in NHS HPFS nonhypermutated	Giannakis MutSig Percentage in NHS HPFS hypermutated	Giannakis Percentage in NHS HPFS Colon Cancer (Rectal Cancer excluded)	Grasso MutSig in MSI H group	Grasso MutSig in MSS group	Gene in Bailey PANCAN	Gene in Bailey COADREAD	Gene in QGP collection	Source_QGP_collection	Gene in Colaprico COAD	Artifact gene	Novel
1	APC	69.8	76.9	47.8	71.3	54.8	61.9	41.2	55.2	yes	yes	yes	yes	yes	In.ACMG & ACMG_QGP_Cancer_list_intersection_31 & In.OncoKb_1059 & In.Zhang.NEJM.565.genes & In.Bailey.CELL.Driver.Genes.299.genes & In.Grobner.NATURE.159.Genes & In.ClinVar.Shan.Cancer.155.Genes & In.Kuan.Huang.CELL.99.genes & OncoKB.Annotated_OncoKB & Is.Tumor.Suppressor.Gene_OncoKB & MSK.IMPACT_OncoKB & MSK.HEME_OncoKB & FOUNDATION.ONE_OncoKB & FOUNDATION.ONE.HEME_OncoKB & Vogelstein_OncoKB & S…	no	no	no
2	TTN	52.7	39.2	94.2	52.2	58.7	NA	NA	52.5	NA	NA	no	no	no	NA	no	yes	no
3	TP53	35.9	42.5	15.9	54.7	52.1	56.8	31.3	47.3	yes	yes	yes	yes	yes	In.ACMG & ACMG_QGP_Cancer_list_intersection_31 & In.OncoKb_1059 & In.Zhang.NEJM.565.genes & In.Bailey.CELL.Driver.Genes.299.genes & In.Grobner.NATURE.159.Genes & In.ClinVar.Shan.Cancer.155.Genes & In.Kuan.Huang.CELL.99.genes & OncoKB.Annotated_OncoKB & Is.Tumor.Suppressor.Gene_OncoKB & MSK.IMPACT_OncoKB & MSK.HEME_OncoKB & FOUNDATION.ONE_OncoKB & FOUNDATION.ONE.HEME_OncoKB & Vogelstein_OncoKB & S…	no	no	no
4	KRAS	34.9	40.6	17.4	43.1	30.3	31.1	16.8	28.8	NA	yes	yes	yes	yes	In.OncoKb_1059 & In.Zhang.NEJM.565.genes & In.Bailey.CELL.Driver.Genes.299.genes & In.Grobner.NATURE.159.Genes & In.ClinVar.Shan.Cancer.155.Genes & OncoKB.Annotated_OncoKB & Is.Oncogene_OncoKB & MSK.IMPACT_OncoKB & MSK.HEME_OncoKB & FOUNDATION.ONE_OncoKB & FOUNDATION.ONE.HEME_OncoKB & Vogelstein_OncoKB & SANGER.CGC.05.30.2017._OncoKB & In.custom.set_.to.be.checked.with.younes._787	no	no	no
5	SYNE1	32	22.6	60.9	30	32.8	NA	NA	29.5	NA	NA	no	no	no	NA	yes	no	no
6	MUC16	27	15.6	62.3	29.5	33.6	NA	NA	26.3	NA	NA	no	no	no	NA	no	yes	no
7	FAT4	26.3	15.1	60.9	25.2	23.2	NA	NA	19.9	NA	NA	no	no	yes	In.OncoKb_1059 & SANGER.CGC.05.30.2017._OncoKB	no	no	no
8	OBSCN	25.6	9	76.8	24	34.3	NA	NA	21.4	NA	NA	no	no	no	NA	no	no	no
9	RYR2	23.5	12.3	58	21	20.1	NA	NA	13.3	NA	NA	no	no	no	NA	no	no	no
10	LRP1B	23.1	16	44.9	18.3	21.1	NA	NA	17.4	NA	NA	no	no	yes	In.OncoKb_1059 & FOUNDATION.ONE.HEME_OncoKB & SANGER.CGC.05.30.2017._OncoKB	no	no	no
11	ACVR2A	22.8	3.8	81.2	8.2	14.8	3.7	NA	11.4	yes	yes	yes	yes	yes	In.OncoKb_1059 & In.Bailey.CELL.Driver.Genes.299.genes & SANGER.CGC.05.30.2017._OncoKB & In.custom.set_.to.be.checked.with.younes._787	no	no	no
12	BRAF	22.8	7.5	69.6	14.4	13.4	10.9	56.5	25.5	yes	yes	yes	yes	yes	In.OncoKb_1059 & In.Zhang.NEJM.565.genes & In.Bailey.CELL.Driver.Genes.299.genes & In.Grobner.NATURE.159.Genes & In.ClinVar.Shan.Cancer.155.Genes & OncoKB.Annotated_OncoKB & Is.Oncogene_OncoKB & MSK.IMPACT_OncoKB & MSK.HEME_OncoKB & FOUNDATION.ONE_OncoKB & FOUNDATION.ONE.HEME_OncoKB & Vogelstein_OncoKB & SANGER.CGC.05.30.2017._OncoKB & In.custom.set_.to.be.checked.with.younes._787 & Kinase_Zhang	no	no	no
13	RYR1	22.8	8	68.1	16.6	17.2	NA	NA	19.5	NA	NA	no	no	no	NA	no	no	no
14	CSMD1	22.4	9.9	60.9	17.1	17.4	NA	NA	12.2	NA	NA	no	no	no	NA	no	no	no
15	DNAH5	22.1	11.3	55.1	19.6	19	NA	NA	18	NA	NA	no	no	no	NA	no	no	no
16	PCLO	21.7	10.4	56.5	18.6	18.2	NA	NA	13.3	NA	NA	no	no	yes	In.OncoKb_1059 & FOUNDATION.ONE.HEME_OncoKB	no	no	no
17	FSIP2	20.6	7.5	60.9	6.2	4.9	NA	NA	3.3	NA	NA	no	no	no	NA	no	no	no
18	MUC5B	20.3	10.8	49.3	15.3	15	NA	NA	11.8	NA	NA	no	no	no	NA	no	yes	no
19	ZFHX4	20.3	9	55.1	21.5	19.2	NA	NA	14.1	NA	NA	no	no	no	NA	no	no	no
20	FAT2	19.9	7.5	58	13.1	13.6	NA	NA	12.7	NA	NA	no	no	no	NA	no	no	no
21	RYR3	19.6	8.5	53.6	16.6	16.8	NA	NA	14.1	NA	NA	no	no	no	NA	no	no	no
22	USH2A	19.6	11.8	43.5	16.8	16.5	NA	NA	15.4	NA	NA	no	no	no	NA	no	yes	no
23	CSMD3	19.2	9.4	49.3	18.8	18.4	NA	NA	19.3	NA	NA	no	no	no	NA	no	no	no
24	DMD	19.2	9.9	47.8	14.6	16.5	NA	NA	13.9	NA	NA	no	no	yes	In.Bailey.CELL.Driver.Genes.299.genes & In.custom.set_.to.be.checked.with.younes._787	no	no	no
25	FAT3	19.2	9	50.7	16.1	24.2	NA	NA	16.2	NA	NA	no	no	no	NA	no	no	no
26	ABCA13	18.5	9	47.8	17.3	15.7	NA	NA	11	NA	NA	no	no	no	NA	no	no	no
27	SACS	18.5	6.6	55.1	12.9	13.3	NA	NA	11.4	NA	NA	no	no	no	NA	no	no	no
28	ZNF469	18.5	4.2	62.3	9.9	7.8	NA	NA	NA	NA	NA	no	no	no	NA	no	no	no
29	APOB	18.1	10.8	40.6	9.4	12.4	NA	NA	13.1	NA	NA	no	no	yes	In.ACMG & ACMG_QGP_Cancer_list_intersection_31 & In.Bailey.CELL.Driver.Genes.299.genes & In.custom.set_.to.be.checked.with.younes._787	no	no	no
30	PLEC	18.1	6.6	53.6	10.1	15.4	NA	NA	18.3	NA	NA	no	no	no	NA	no	no	no
31	DNAH11	17.8	9.9	42	18.1	15.4	NA	NA	11.2	NA	NA	no	no	no	NA	no	no	no
32	HMCN1	17.8	6.6	52.2	14.1	17.2	NA	NA	14.5	NA	NA	no	no	no	NA	no	no	no
33	KMT2D	17.8	4.2	59.4	14.4	15.1	NA	NA	14.1	NA	NA	yes	no	yes	In.OncoKb_1059 & In.Zhang.NEJM.565.genes & In.Bailey.CELL.Driver.Genes.299.genes & In.ClinVar.Shan.Cancer.155.Genes & OncoKB.Annotated_OncoKB & Is.Tumor.Suppressor.Gene_OncoKB & MSK.IMPACT_OncoKB & MSK.HEME_OncoKB & FOUNDATION.ONE_OncoKB & FOUNDATION.ONE.HEME_OncoKB & Vogelstein_OncoKB & SANGER.CGC.05.30.2017._OncoKB & In.custom.set_.to.be.checked.with.younes._787	no	no	no
34	DOCK3	17.4	2.8	62.3	10.4	10.7	NA	NA	11.2	yes	NA	no	no	no	NA	no	no	no
35	LRP2	17.4	5.2	55.1	15.6	16	NA	NA	11.8	NA	NA	no	no	no	NA	no	no	no
36	MDN1	17.4	4.2	58	14.1	13.7	NA	NA	13.9	NA	NA	no	no	no	NA	no	no	no
37	RNF43	17.4	2.8	62.3	11.1	10.8	3.5	41.2	14.3	yes	yes	yes	no	yes	In.OncoKb_1059 & In.Bailey.CELL.Driver.Genes.299.genes & OncoKB.Annotated_OncoKB & Is.Tumor.Suppressor.Gene_OncoKB & MSK.IMPACT_OncoKB & MSK.HEME_OncoKB & FOUNDATION.ONE_OncoKB & FOUNDATION.ONE.HEME_OncoKB & Vogelstein_OncoKB & SANGER.CGC.05.30.2017._OncoKB & In.custom.set_.to.be.checked.with.younes._787	no	no	no
38	DNAH10	17.1	7.5	46.4	11.9	12.6	NA	NA	12.2	NA	NA	no	no	no	NA	no	no	no
39	PRKDC	16.7	4.2	55.1	10.6	13	NA	NA	7.3	NA	NA	no	no	yes	In.OncoKb_1059 & FOUNDATION.ONE.HEME_OncoKB	no	no	no
40	ANK2	16.4	7.5	43.5	13.9	13.8	NA	NA	10.4	NA	NA	no	no	no	NA	yes	yes	no
41	PIK3CA	16.4	13.7	24.6	31.7	19.3	17.8	34.4	25.1	yes	yes	yes	yes	yes	In.OncoKb_1059 & In.Zhang.NEJM.565.genes & In.Bailey.CELL.Driver.Genes.299.genes & In.ClinVar.Shan.Cancer.155.Genes & OncoKB.Annotated_OncoKB & Is.Oncogene_OncoKB & MSK.IMPACT_OncoKB & MSK.HEME_OncoKB & FOUNDATION.ONE_OncoKB & FOUNDATION.ONE.HEME_OncoKB & Vogelstein_OncoKB & SANGER.CGC.05.30.2017._OncoKB & In.custom.set_.to.be.checked.with.younes._787 & Kinase_Zhang	no	no	no
42	UBR5	16.4	1.4	62.3	6.7	7.9	NA	NA	10.8	NA	NA	no	no	yes	In.OncoKb_1059 & OncoKB.Annotated_OncoKB & Is.Oncogene_OncoKB & MSK.HEME_OncoKB & SANGER.CGC.05.30.2017._OncoKB	no	no	no
43	ARID1A	16	7.5	42	12.6	9.3	5.3	29.8	12	yes	yes	yes	yes	yes	In.OncoKb_1059 & In.Zhang.NEJM.565.genes & In.Bailey.CELL.Driver.Genes.299.genes & In.ClinVar.Shan.Cancer.155.Genes & OncoKB.Annotated_OncoKB & Is.Tumor.Suppressor.Gene_OncoKB & MSK.IMPACT_OncoKB & MSK.HEME_OncoKB & FOUNDATION.ONE_OncoKB & FOUNDATION.ONE.HEME_OncoKB & Vogelstein_OncoKB & SANGER.CGC.05.30.2017._OncoKB & In.custom.set_.to.be.checked.with.younes._787 & Tumor.Suppressor_Zhang	no	no	no
44	COL6A3	16	8	40.6	13.1	14.5	NA	NA	12.2	NA	NA	no	no	no	NA	no	no	no
45	HYDIN	16	8.5	39.1	15.1	11.8	NA	NA	5.2	NA	NA	no	no	no	NA	no	no	no
46	FAT1	15.7	5.2	47.8	11.9	10.3	NA	NA	12.2	NA	NA	yes	no	yes	In.OncoKb_1059 & In.Bailey.CELL.Driver.Genes.299.genes & OncoKB.Annotated_OncoKB & Is.Tumor.Suppressor.Gene_OncoKB & MSK.IMPACT_OncoKB & MSK.HEME_OncoKB & SANGER.CGC.05.30.2017._OncoKB & In.custom.set_.to.be.checked.with.younes._787	no	no	no
47	FBXW7	15.3	10.8	29	16.6	13.1	10.9	25.2	13.9	yes	yes	yes	yes	yes	In.OncoKb_1059 & In.Zhang.NEJM.565.genes & In.Bailey.CELL.Driver.Genes.299.genes & In.ClinVar.Shan.Cancer.155.Genes & OncoKB.Annotated_OncoKB & Is.Tumor.Suppressor.Gene_OncoKB & MSK.IMPACT_OncoKB & MSK.HEME_OncoKB & FOUNDATION.ONE_OncoKB & FOUNDATION.ONE.HEME_OncoKB & Vogelstein_OncoKB & SANGER.CGC.05.30.2017._OncoKB & In.custom.set_.to.be.checked.with.younes._787 & Tumor.Suppressor_Zhang	no	no	no
48	KIAA1109	15.3	5.7	44.9	13.6	13.5	NA	NA	10.6	NA	NA	no	no	no	NA	no	no	no
49	KIF26B	15.3	6.6	42	7.9	16.5	NA	NA	6.6	NA	NA	no	no	no	NA	no	no	no
50	KMT2B	15.3	4.2	49.3	12.6	8	NA	NA	1.5	NA	NA	yes	no	yes	In.OncoKb_1059 & In.Bailey.CELL.Driver.Genes.299.genes & OncoKB.Annotated_OncoKB & Is.Tumor.Suppressor.Gene_OncoKB & MSK.IMPACT_OncoKB & MSK.HEME_OncoKB & In.custom.set_.to.be.checked.with.younes._787	no	no	no
51	NBEAL1	15.3	NA	62.3	6.2	5.7	NA	NA	3.7	NA	NA	no	no	no	NA	no	no	no
52	XIRP2	15.3	9	34.8	13.6	12.2	NA	NA	9.1	NA	NA	no	no	no	NA	no	no	no
53	MACF1	14.9	2.4	53.6	10.1	14.2	NA	NA	18	NA	NA	no	no	yes	In.Bailey.CELL.Driver.Genes.299.genes & In.custom.set_.to.be.checked.with.younes._787	no	no	no
54	APC2	14.6	4.2	46.4	3.5	5.6	NA	NA	3.9	NA	NA	no	no	no	NA	no	no	no
55	BIRC6	14.6	5.7	42	9.4	8.5	NA	NA	8.1	NA	NA	no	no	no	NA	no	no	no
56	DNAH14	14.6	4.2	46.4	7.4	3.9	NA	NA	0.6	NA	NA	no	no	no	NA	no	no	no
57	DNAH7	14.6	2.8	50.7	11.6	12	NA	NA	10.2	NA	NA	no	no	no	NA	no	no	no
58	FLG	14.6	8	34.8	17.8	16	NA	NA	26.1	NA	NA	no	no	no	NA	no	no	no
59	SPTA1	14.6	8.5	33.3	14.1	12.5	NA	NA	12.7	NA	NA	no	no	yes	In.Bailey.CELL.Driver.Genes.299.genes & In.custom.set_.to.be.checked.with.younes._787	no	no	no
60	LAMA5	14.2	3.8	46.4	9.7	12.2	NA	NA	10.4	NA	NA	no	no	yes	In.Zhang.NEJM.565.genes & In.custom.set_.to.be.checked.with.younes._787	no	no	no
61	LMAN1	14.2	0.5	56.5	1.2	2.4	NA	NA	2.5	NA	NA	no	no	no	NA	no	no	no
62	SHANK1	14.2	7.5	34.8	7.4	7.7	NA	NA	5.4	NA	NA	no	no	no	NA	no	no	no
63	KMT2C	13.9	6.1	37.7	13.1	11.5	NA	NA	16.4	NA	NA	yes	no	yes	In.OncoKb_1059 & In.Zhang.NEJM.565.genes & In.Bailey.CELL.Driver.Genes.299.genes & In.ClinVar.Shan.Cancer.155.Genes & OncoKB.Annotated_OncoKB & Is.Tumor.Suppressor.Gene_OncoKB & MSK.IMPACT_OncoKB & MSK.HEME_OncoKB & FOUNDATION.ONE.HEME_OncoKB & Vogelstein_OncoKB & SANGER.CGC.05.30.2017._OncoKB & In.custom.set_.to.be.checked.with.younes._787	no	no	no
64	CACNA1H	13.5	4.7	40.6	11.1	10.5	NA	NA	9.1	NA	NA	no	no	no	NA	yes	no	no
65	COL7A1	13.5	3.8	43.5	10.1	9.9	NA	NA	10.4	NA	NA	no	no	yes	In.Grobner.NATURE.159.Genes & In.Kuan.Huang.CELL.99.genes & In.custom.set_.to.be.checked.with.younes._787	no	no	no
66	DNAH1	13.5	3.3	44.9	12.9	10.8	NA	NA	9.8	NA	NA	no	no	no	NA	no	no	no
67	MSH3	13.5	0.5	53.6	2.5	4.2	NA	NA	3.9	NA	NA	no	no	yes	In.OncoKb_1059 & In.Bailey.CELL.Driver.Genes.299.genes & OncoKB.Annotated_OncoKB & Is.Tumor.Suppressor.Gene_OncoKB & MSK.IMPACT_OncoKB & MSK.HEME_OncoKB & FOUNDATION.ONE_OncoKB & FOUNDATION.ONE.HEME_OncoKB & In.custom.set_.to.be.checked.with.younes._787	no	yes	no
68	SEC31A	13.5	0.9	52.2	3.7	6.7	NA	NA	3.3	NA	NA	no	no	yes	In.OncoKb_1059 & FOUNDATION.ONE.HEME_OncoKB	no	no	yes
69	SYCP1	13.5	1.9	49.3	3.2	4.7	NA	NA	4.4	NA	NA	no	no	no	NA	no	no	no
70	AHNAK2	13.2	3.8	42	13.6	16.9	NA	NA	18.3	NA	NA	no	no	no	NA	no	no	no
71	ANKRD11	13.2	2.8	44.9	9.7	8	NA	NA	10.4	NA	NA	no	no	yes	In.OncoKb_1059 & OncoKB.Annotated_OncoKB & Is.Tumor.Suppressor.Gene_OncoKB & MSK.IMPACT_OncoKB & MSK.HEME_OncoKB	no	yes	no
72	BOD1L1	13.2	4.2	40.6	5.9	7.9	NA	NA	3.9	NA	NA	no	no	no	NA	no	no	no
73	CCDC168	13.2	3.8	42	7.4	4.4	NA	NA	NA	NA	NA	no	no	no	NA	no	no	no
74	DNAH17	13.2	2.8	44.9	12.4	13.6	NA	NA	13.5	NA	NA	no	no	no	NA	yes	no	no
75	DYNC1H1	13.2	0.9	50.7	8.9	10.7	NA	NA	14.1	NA	NA	no	no	no	NA	no	no	no
76	GPR98	13.2	6.6	33.3	15.3	NA	NA	NA	8.3	NA	NA	no	no	no	NA	no	no	no
77	LRP1	13.2	3.3	43.5	11.1	10.1	NA	NA	13.9	NA	NA	no	no	no	NA	no	no	no
78	SPEG	13.2	3.8	42	9.2	10.7	NA	NA	10.6	NA	NA	no	no	no	NA	no	no	no
79	SYCP2	13.2	0.9	50.7	5.4	6.9	NA	NA	4.8	NA	NA	no	no	no	NA	no	no	no
80	UNC80	13.2	7.1	31.9	14.1	10.6	NA	NA	0.8	NA	NA	no	no	no	NA	no	no	no
81	DNAH12	12.8	2.8	43.5	7.2	2.1	NA	NA	0.8	NA	NA	no	no	no	NA	no	no	no
82	DNHD1	12.8	1.4	47.8	11.6	11.2	NA	NA	3.3	NA	NA	no	no	no	NA	no	no	no
83	LARP7	12.8	0.9	49.3	2.2	3.6	NA	NA	1.2	NA	NA	no	no	no	NA	no	no	no
84	MAP2	12.8	8.5	26.1	8.9	10	NA	NA	7.5	NA	NA	no	no	no	NA	no	no	no
85	TRRAP	12.8	5.2	36.2	9.9	10.4	NA	NA	14.1	NA	NA	no	no	yes	In.OncoKb_1059 & SANGER.CGC.05.30.2017._OncoKB	no	no	no
86	ZNF831	12.8	1.9	46.4	7.7	9.3	NA	NA	8.3	NA	NA	no	no	no	NA	no	no	no
87	C12orf55	12.5	3.8	39.1	4.5	NA	NA	NA	0.6	NA	NA	no	no	no	NA	no	no	no
88	CCDC73	12.5	0.9	47.8	5.9	5.4	NA	NA	2.5	NA	NA	no	no	no	NA	yes	no	no
89	COL22A1	12.5	4.7	36.2	8.9	9.9	NA	NA	8.3	NA	NA	no	no	no	NA	no	no	no
90	HSPG2	12.5	2.8	42	8.2	12.1	NA	NA	11.8	NA	NA	no	no	no	NA	no	no	no
91	MYCBP2	12.5	4.7	36.2	12.6	15.8	NA	NA	9.8	NA	NA	no	no	no	NA	no	no	no
92	NDUFC2	12.5	0.5	49.3	0.2	3.5	NA	NA	NA	NA	NA	no	no	no	NA	no	no	no
93	RBM27	12.5	NA	50.7	3.7	4.8	NA	NA	3.5	NA	NA	no	no	no	NA	no	no	no
94	SYNE2	12.5	2.8	42	13.6	11.5	NA	NA	12.7	NA	NA	no	no	no	NA	no	no	no
95	TENM4	12.5	4.7	36.2	10.4	11.2	NA	NA	8.1	NA	NA	no	no	no	NA	no	no	no
96	UBR4	12.5	2.8	42	9.2	11.1	NA	NA	16.8	NA	NA	no	no	no	NA	no	no	no
97	UNC79	12.5	4.7	36.2	10.1	12	NA	NA	8.9	NA	NA	no	no	no	NA	no	no	no
98	CACNA1E	12.1	5.2	33.3	13.9	15.1	NA	NA	8.1	NA	NA	no	no	no	NA	no	no	no
99	CELSR3	12.1	2.8	40.6	6.7	8.9	NA	NA	9.8	NA	NA	no	no	no	NA	no	no	no
100	CMYA5	12.1	4.2	36.2	8.2	11.1	NA	NA	7.1	NA	NA	no	no	no	NA	no	no	no
101	DNAH9	12.1	3.8	37.7	11.1	11.6	NA	NA	11.2	NA	NA	no	no	no	NA	no	no	no
102	DYNC2H1	12.1	5.2	33.3	11.1	11.3	NA	NA	6.4	NA	NA	no	no	no	NA	no	no	no
103	HERC1	12.1	4.2	36.2	7.7	9.2	NA	NA	7.5	NA	NA	no	no	no	NA	no	no	no
104	HUWE1	12.1	4.2	36.2	8.7	10.3	NA	NA	9.5	NA	NA	no	no	yes	In.Bailey.CELL.Driver.Genes.299.genes & In.custom.set_.to.be.checked.with.younes._787	no	no	no
105	LAMA1	12.1	2.4	42	10.9	11.2	NA	NA	11	NA	NA	no	no	no	NA	no	no	no
106	NEB	12.1	2.4	42	15.8	27.3	NA	NA	18	NA	NA	no	no	no	NA	no	no	no
107	RNF213	12.1	1.9	43.5	11.4	12.2	NA	NA	14.7	NA	NA	no	no	yes	In.OncoKb_1059 & In.Zhang.NEJM.565.genes & FOUNDATION.ONE.HEME_OncoKB & SANGER.CGC.05.30.2017._OncoKB & In.custom.set_.to.be.checked.with.younes._787	no	no	no
108	TBC1D23	12.1	0.9	46.4	1.5	6.5	NA	NA	1.5	NA	NA	no	no	no	NA	no	no	no
109	TNRC18	12.1	3.3	39.1	7.2	10.6	NA	NA	6.2	NA	NA	no	no	no	NA	no	no	no
110	VPS13D	12.1	3.3	39.1	6.7	6.6	NA	NA	7.9	NA	NA	no	no	no	NA	no	no	no
111	ZNF536	12.1	6.1	30.4	10.6	11.3	NA	NA	11.2	NA	NA	no	no	no	NA	no	no	no
112	BMPR2	11.7	NA	47.8	9.2	7.1	NA	21.4	11.4	yes	NA	no	no	no	NA	no	no	no
113	COL11A1	11.7	4.2	34.8	10.9	11.7	NA	NA	7.9	NA	NA	no	no	no	NA	no	no	no
114	COL5A1	11.7	5.2	31.9	10.9	13.8	NA	NA	13.1	NA	NA	no	no	yes	In.Bailey.CELL.Driver.Genes.299.genes & In.custom.set_.to.be.checked.with.younes._787	no	no	no
115	DNAH3	11.7	4.2	34.8	11.9	10.4	NA	NA	9.8	NA	NA	no	no	no	NA	no	no	no
116	DST	11.7	3.3	37.7	13.1	17.8	NA	NA	15.1	NA	NA	no	no	no	NA	no	no	no
117	KMT2A	11.7	0.9	44.9	8.4	7.4	NA	NA	8.3	NA	NA	yes	no	yes	In.OncoKb_1059 & In.Zhang.NEJM.565.genes & In.Bailey.CELL.Driver.Genes.299.genes & OncoKB.Annotated_OncoKB & Is.Tumor.Suppressor.Gene_OncoKB & MSK.IMPACT_OncoKB & MSK.HEME_OncoKB & FOUNDATION.ONE_OncoKB & FOUNDATION.ONE.HEME_OncoKB & SANGER.CGC.05.30.2017._OncoKB & In.custom.set_.to.be.checked.with.younes._787	no	no	no
118	MYO15A	11.7	3.3	37.7	9.2	11.5	NA	NA	10.4	NA	NA	no	no	no	NA	no	no	no
119	NBEA	11.7	5.2	31.9	12.1	15.6	NA	NA	7.9	NA	NA	no	no	no	NA	no	no	no
120	PCDH10	11.7	3.3	37.7	9.2	11.8	NA	NA	13.7	NA	NA	no	no	no	NA	no	no	no
121	PCDH15	11.7	4.2	34.8	14.4	12.8	NA	NA	10.6	NA	NA	no	no	no	NA	no	no	no
122	TENM1	11.7	4.2	34.8	11.4	10.4	NA	NA	12.7	NA	NA	no	no	no	NA	no	no	no
123	TENM3	11.7	5.2	31.9	12.4	12.6	NA	NA	10	NA	NA	no	no	no	NA	no	no	no
124	TRIO	11.7	2.4	40.6	8.4	9.4	NA	NA	9.1	NA	NA	no	no	no	NA	no	yes	no
125	ZFHX3	11.7	1.9	42	12.6	11.3	NA	NA	13.7	NA	NA	no	no	yes	In.OncoKb_1059 & In.Bailey.CELL.Driver.Genes.299.genes & OncoKB.Annotated_OncoKB & Is.Tumor.Suppressor.Gene_OncoKB & MSK.IMPACT_OncoKB & MSK.HEME_OncoKB & SANGER.CGC.05.30.2017._OncoKB & In.custom.set_.to.be.checked.with.younes._787	no	no	no
126	ABCC5	11.4	1.4	42	4.2	6.5	NA	NA	5.6	NA	NA	no	no	no	NA	no	no	no
127	CEP290	11.4	1.9	40.6	7.7	7.4	NA	NA	3.3	NA	NA	no	no	no	NA	no	no	no
128	CIC	11.4	3.8	34.8	7.7	6.7	NA	NA	7.9	NA	NA	yes	no	yes	In.OncoKb_1059 & In.Zhang.NEJM.565.genes & In.Bailey.CELL.Driver.Genes.299.genes & In.ClinVar.Shan.Cancer.155.Genes & OncoKB.Annotated_OncoKB & Is.Tumor.Suppressor.Gene_OncoKB & MSK.IMPACT_OncoKB & MSK.HEME_OncoKB & FOUNDATION.ONE_OncoKB & FOUNDATION.ONE.HEME_OncoKB & Vogelstein_OncoKB & SANGER.CGC.05.30.2017._OncoKB & In.custom.set_.to.be.checked.with.younes._787	no	no	no
129	CLOCK	11.4	0.5	44.9	2.5	4	NA	NA	2.3	NA	NA	no	no	no	NA	no	no	no
130	COBLL1	11.4	NA	46.4	2.5	4.4	NA	NA	2.9	NA	NA	no	no	no	NA	no	no	no
131	CREBBP	11.4	3.8	34.8	9.7	8	NA	NA	8.1	NA	NA	yes	no	yes	In.OncoKb_1059 & In.Zhang.NEJM.565.genes & In.Bailey.CELL.Driver.Genes.299.genes & In.Grobner.NATURE.159.Genes & In.ClinVar.Shan.Cancer.155.Genes & OncoKB.Annotated_OncoKB & Is.Tumor.Suppressor.Gene_OncoKB & MSK.IMPACT_OncoKB & MSK.HEME_OncoKB & FOUNDATION.ONE_OncoKB & FOUNDATION.ONE.HEME_OncoKB & Vogelstein_OncoKB & SANGER.CGC.05.30.2017._OncoKB & In.custom.set_.to.be.checked.with.younes._787 & …	no	no	no
132	KIAA1919	11.4	NA	46.4	2.2	NA	NA	NA	1.5	NA	NA	no	no	no	NA	no	no	no
133	LMTK3	11.4	NA	46.4	4.5	3.9	NA	NA	3.3	NA	NA	no	no	no	NA	no	no	no
134	MYO16	11.4	3.3	36.2	7.7	10.5	NA	NA	9.1	NA	NA	no	no	no	NA	no	no	no
135	NRXN1	11.4	7.5	23.2	11.4	14.6	NA	NA	9.1	NA	NA	no	no	no	NA	no	no	no
136	ROBO1	11.4	6.6	26.1	10.9	13.7	NA	NA	8.1	NA	NA	no	no	yes	In.OncoKb_1059 & OncoKB.Annotated_OncoKB & Is.Tumor.Suppressor.Gene_OncoKB & MSK.HEME_OncoKB	no	no	no
137	STAB1	11.4	2.4	39.1	8.9	8.9	NA	NA	8.3	NA	NA	no	no	no	NA	no	no	no
138	TCERG1	11.4	0.5	44.9	5.9	8	NA	NA	7.7	yes	NA	no	no	no	NA	no	no	no
139	WDR87	11.4	3.3	36.2	9.7	7.2	NA	NA	NA	NA	NA	no	no	no	NA	no	no	no
140	ANK3	11	2.4	37.7	13.1	13.5	NA	NA	13.1	NA	NA	no	no	no	NA	no	yes	no
141	CELSR1	11	1.4	40.6	8.9	10.2	NA	NA	9.8	NA	NA	no	no	no	NA	no	no	no
142	COL12A1	11	5.2	29	12.6	11.3	NA	NA	9.3	NA	NA	no	no	no	NA	no	no	no
143	DNAH8	11	2.4	37.7	13.1	12.1	NA	NA	12.9	NA	NA	no	no	no	NA	no	no	no
144	HMCN2	11	4.2	31.9	1.5	0.4	NA	NA	NA	NA	NA	no	no	no	NA	no	no	no
145	HPS1	11	0.9	42	2.7	3.5	NA	NA	3.3	NA	NA	no	no	no	NA	no	no	no
146	HTT	11	1.4	40.6	6.7	7.6	NA	NA	7.3	NA	NA	no	no	no	NA	no	no	no
147	NALCN	11	5.7	27.5	10.9	11.8	NA	NA	10	NA	NA	no	no	no	NA	no	no	no
148	POLE	11	2.4	37.7	7.9	8.4	NA	NA	8.9	NA	NA	no	no	yes	In.OncoKb_1059 & In.Zhang.NEJM.565.genes & In.Bailey.CELL.Driver.Genes.299.genes & In.Grobner.NATURE.159.Genes & In.Kuan.Huang.CELL.99.genes & OncoKB.Annotated_OncoKB & Is.Tumor.Suppressor.Gene_OncoKB & MSK.IMPACT_OncoKB & MSK.HEME_OncoKB & FOUNDATION.ONE_OncoKB & SANGER.CGC.05.30.2017._OncoKB & In.custom.set_.to.be.checked.with.younes._787	no	no	no
149	PREX2	11	5.2	29	9.2	9.3	NA	NA	7.9	NA	NA	no	no	yes	In.OncoKb_1059 & OncoKB.Annotated_OncoKB & MSK.IMPACT_OncoKB & MSK.HEME_OncoKB & SANGER.CGC.05.30.2017._OncoKB	no	no	no
150	SVEP1	11	3.3	34.8	7.9	10.1	NA	NA	7.7	NA	NA	no	no	no	NA	no	no	no
151	ATM	10.7	4.2	30.4	14.4	10.1	NA	NA	11	NA	NA	yes	no	yes	In.OncoKb_1059 & In.Zhang.NEJM.565.genes & In.Bailey.CELL.Driver.Genes.299.genes & In.Grobner.NATURE.159.Genes & In.ClinVar.Shan.Cancer.155.Genes & In.Kuan.Huang.CELL.99.genes & OncoKB.Annotated_OncoKB & Is.Tumor.Suppressor.Gene_OncoKB & MSK.IMPACT_OncoKB & MSK.HEME_OncoKB & FOUNDATION.ONE_OncoKB & FOUNDATION.ONE.HEME_OncoKB & Vogelstein_OncoKB & SANGER.CGC.05.30.2017._OncoKB & In.custom.set_.to.…	no	no	no
152	B4GALNT4	10.7	1.9	37.7	3.2	5.6	NA	NA	5.8	NA	NA	no	no	no	NA	no	no	no
153	CUBN	10.7	3.3	33.3	10.9	11.8	NA	NA	10.4	NA	NA	no	no	no	NA	no	no	no
154	DOCK2	10.7	5.2	27.5	10.1	10.8	NA	NA	9.1	NA	NA	no	no	no	NA	no	no	no
155	DSCAM	10.7	4.2	30.4	12.6	13.2	NA	NA	12	NA	NA	no	no	no	NA	no	no	no
156	EP400	10.7	1.9	37.7	10.1	12.9	NA	NA	12.7	NA	NA	no	no	yes	In.OncoKb_1059 & OncoKB.Annotated_OncoKB & Is.Tumor.Suppressor.Gene_OncoKB & MSK.HEME_OncoKB	no	no	no
157	FBN2	10.7	2.4	36.2	8.4	15.8	NA	NA	10.4	NA	NA	no	no	no	NA	no	no	no
158	KALRN	10.7	3.8	31.9	7.4	5.6	NA	NA	11.6	NA	NA	no	no	no	NA	no	no	no
159	OTOG	10.7	3.8	31.9	5.2	3.3	NA	NA	NA	NA	NA	no	no	no	NA	no	no	no
160	PIEZO2	10.7	3.3	33.3	2.2	4.2	NA	NA	0.8	NA	NA	no	no	no	NA	no	no	no
161	SMAD4	10.7	8.5	17.4	12.1	12.8	11.5	NA	12.7	NA	yes	yes	yes	yes	In.ACMG & ACMG_QGP_Cancer_list_intersection_31 & In.OncoKb_1059 & In.Zhang.NEJM.565.genes & In.Bailey.CELL.Driver.Genes.299.genes & In.Grobner.NATURE.159.Genes & In.ClinVar.Shan.Cancer.155.Genes & In.Kuan.Huang.CELL.99.genes & OncoKB.Annotated_OncoKB & Is.Tumor.Suppressor.Gene_OncoKB & MSK.IMPACT_OncoKB & MSK.HEME_OncoKB & FOUNDATION.ONE_OncoKB & FOUNDATION.ONE.HEME_OncoKB & Vogelstein_OncoKB & S…	no	no	no
162	SOX9	10.7	8.5	17.4	14.1	11.2	8.2	NA	10.2	yes	yes	yes	yes	yes	In.OncoKb_1059 & In.Bailey.CELL.Driver.Genes.299.genes & OncoKB.Annotated_OncoKB & Is.Oncogene_OncoKB & Is.Tumor.Suppressor.Gene_OncoKB & MSK.IMPACT_OncoKB & MSK.HEME_OncoKB & FOUNDATION.ONE_OncoKB & Vogelstein_OncoKB & In.custom.set_.to.be.checked.with.younes._787	no	no	no
163	STARD9	10.7	0.9	40.6	NA	3	NA	NA	NA	NA	NA	no	no	no	NA	no	no	no
164	TDRD6	10.7	3.3	33.3	4.5	5.5	NA	NA	6	NA	NA	no	no	no	NA	no	no	no
165	TPR	10.7	1.9	37.7	5	9.8	NA	NA	6.2	NA	NA	no	no	yes	In.OncoKb_1059 & In.Zhang.NEJM.565.genes & SANGER.CGC.05.30.2017._OncoKB & In.custom.set_.to.be.checked.with.younes._787	no	no	no
166	USP35	10.7	1.4	39.1	2.2	7.3	NA	NA	4.4	NA	NA	no	no	no	NA	no	no	no
167	ACACB	10.3	3.3	31.9	7.9	8.6	NA	NA	11	NA	NA	no	no	no	NA	no	no	no
168	ASH1L	10.3	1.9	36.2	9.4	8.4	NA	NA	10	NA	NA	no	no	no	NA	no	no	no
169	BSN	10.3	2.8	33.3	11.6	11.5	NA	NA	11.4	NA	NA	no	no	no	NA	no	no	no
170	DNA2	10.3	0.5	40.6	2.5	5.8	NA	NA	1.9	NA	NA	no	no	no	NA	yes	no	no
171	ESRP1	10.3	1.9	36.2	3.2	5.6	NA	NA	3.1	NA	NA	no	no	no	NA	no	no	no
172	FRAS1	10.3	2.4	34.8	10.9	16.9	NA	NA	10	NA	NA	no	no	no	NA	no	no	no
173	GLYR1	10.3	0.5	40.6	1.5	3.5	NA	NA	2.5	NA	NA	no	no	no	NA	no	no	no
174	JARID2	10.3	0.9	39.1	4.5	6.7	NA	NA	6.6	NA	NA	no	no	yes	In.OncoKb_1059 & OncoKB.Annotated_OncoKB & Is.Oncogene_OncoKB & Is.Tumor.Suppressor.Gene_OncoKB & MSK.HEME_OncoKB & FOUNDATION.ONE.HEME_OncoKB	no	no	no
175	KIF1A	10.3	3.3	31.9	7.2	7.7	NA	NA	6.2	NA	NA	no	no	yes	In.Bailey.CELL.Driver.Genes.299.genes & In.custom.set_.to.be.checked.with.younes._787	no	no	no
176	LAMA2	10.3	3.8	30.4	11.6	11	NA	NA	11	NA	NA	no	no	no	NA	no	no	no
177	LRRK2	10.3	4.2	29	10.1	9.9	NA	NA	8.9	NA	NA	no	no	yes	In.OncoKb_1059 & FOUNDATION.ONE.HEME_OncoKB	no	no	no
178	MUC2	10.3	3.3	31.9	6.9	10.3	NA	NA	8.7	NA	NA	no	no	no	NA	no	yes	no
179	NIPBL	10.3	2.4	34.8	8.9	9.3	NA	NA	9.8	NA	NA	yes	no	yes	In.Bailey.CELL.Driver.Genes.299.genes & In.custom.set_.to.be.checked.with.younes._787	no	no	no
180	RP1L1	10.3	3.3	31.9	10.1	12	NA	NA	11.4	NA	NA	no	no	no	NA	no	no	no
181	SPTBN5	10.3	3.3	31.9	5.2	8.9	NA	NA	6.2	NA	NA	no	no	no	NA	no	no	no
182	TDRD15	10.3	1.4	37.7	NA	0.5	NA	NA	NA	NA	NA	no	no	no	NA	no	no	no
183	TNXB	10.3	2.4	34.8	9.4	2.1	NA	NA	11.6	NA	NA	no	no	no	NA	yes	no	no
184	ZC3H13	10.3	2.8	33.3	7.4	8	NA	NA	10.2	NA	NA	no	no	no	NA	no	no	no
185	CACNA1I	10	1.4	36.2	5.9	5.6	NA	NA	7.1	NA	NA	no	no	no	NA	no	no	no
186	CHD3	10	1.4	36.2	6.7	6.6	NA	NA	7.9	NA	NA	yes	no	yes	In.Bailey.CELL.Driver.Genes.299.genes & In.custom.set_.to.be.checked.with.younes._787	no	no	no
187	FBN3	10	3.8	29	10.4	11.3	NA	NA	10.2	NA	NA	no	no	no	NA	no	no	no
188	FCGBP	10	2.4	33.3	12.6	12.5	NA	NA	12.7	NA	NA	no	no	no	NA	no	no	no
189	FREM2	10	2.8	31.9	11.6	14.1	NA	NA	10.2	NA	NA	no	no	no	NA	no	no	no
190	GRIK2	10	0.5	39.1	7.4	9	NA	NA	6.2	NA	NA	no	no	no	NA	no	no	no
191	IGFN1	10	1.9	34.8	4	5.2	NA	NA	2.7	NA	NA	no	no	no	NA	no	no	no
192	MUC19	10	4.2	27.5	0.2	4.3	NA	NA	NA	NA	NA	no	no	no	NA	no	yes	no
193	NAV3	10	3.3	30.4	10.6	10.9	NA	NA	8.1	NA	NA	no	no	no	NA	no	no	no
194	NRIP1	10	NA	40.6	3.7	3.4	NA	NA	2.3	NA	NA	no	no	no	NA	no	no	no
195	RELN	10	4.2	27.5	11.6	9.1	NA	NA	10	NA	NA	no	no	yes	In.OncoKb_1059 & OncoKB.Annotated_OncoKB & FOUNDATION.ONE.HEME_OncoKB	yes	no	no
196	SCN5A	10	2.8	31.9	9.2	11.3	NA	NA	7.9	NA	NA	no	no	no	NA	no	no	no
197	SMC6	10	0.5	39.1	1.7	8.2	NA	NA	2.7	NA	NA	no	no	no	NA	no	no	no
198	TAF1L	10	4.7	26.1	8.7	11.2	NA	NA	8.5	NA	NA	no	no	no	NA	no	no	no
199	TEAD2	10	NA	40.6	2.5	3.2	NA	NA	2.3	NA	NA	no	no	no	NA	no	no	no
200	TEX15	10	2.4	33.3	9.7	8	NA	NA	6	NA	NA	no	no	no	NA	no	no	no
201	TNK2	10	1.4	36.2	4.2	6.3	NA	NA	4.6	NA	NA	no	no	no	NA	no	no	no
202	TRIM59	10	NA	40.6	NA	1.7	NA	NA	0.6	NA	NA	no	no	no	NA	no	yes	no
203	ZDBF2	10	3.3	30.4	7.2	11.9	NA	NA	5.2	NA	NA	no	no	no	NA	no	no	no
204	ZFHX2	10	3.8	29	0.5	0.8	NA	NA	NA	NA	NA	no	no	no	NA	no	no	no
205	ADAMTSL1	9.6	2.4	31.9	7.4	6.9	NA	NA	4.6	NA	NA	no	no	no	NA	no	no	no
206	ADAMTSL3	9.6	3.8	27.5	8.7	8.3	NA	NA	5.6	NA	NA	no	no	no	NA	no	no	no
207	AKAP9	9.6	1.9	33.3	9.7	10.6	NA	NA	8.5	NA	NA	no	no	yes	In.Zhang.NEJM.565.genes & In.custom.set_.to.be.checked.with.younes._787	no	no	no
208	BRCA2	9.6	1.4	34.8	7.2	5.9	NA	NA	7.9	NA	NA	yes	no	yes	In.ACMG & ACMG_QGP_Cancer_list_intersection_31 & In.OncoKb_1059 & In.Zhang.NEJM.565.genes & In.Bailey.CELL.Driver.Genes.299.genes & In.Grobner.NATURE.159.Genes & In.ClinVar.Shan.Cancer.155.Genes & In.Kuan.Huang.CELL.99.genes & In.Chiara.BMF.69.genes & OncoKB.Annotated_OncoKB & Is.Tumor.Suppressor.Gene_OncoKB & MSK.IMPACT_OncoKB & MSK.HEME_OncoKB & FOUNDATION.ONE_OncoKB & FOUNDATION.ONE.HEME_OncoK…	no	no	no
209	C5orf42	9.6	0.9	36.2	8.2	NA	NA	NA	5.4	NA	NA	no	no	no	NA	no	no	no
210	CHD7	9.6	3.8	27.5	9.7	8.6	NA	NA	5.8	NA	NA	no	no	no	NA	no	no	no
211	DNAH2	9.6	2.8	30.4	12.4	11.6	NA	NA	11.6	NA	NA	no	no	no	NA	no	no	no
212	DNAH6	9.6	1.9	33.3	9.2	6.7	NA	NA	1	NA	NA	no	no	no	NA	no	no	no
213	HECTD4	9.6	1.4	34.8	10.6	13.6	NA	NA	10	NA	NA	no	no	no	NA	no	no	no
214	HERC2	9.6	0.9	36.2	11.9	12	NA	NA	13.9	NA	NA	no	no	no	NA	no	no	no
215	KCNMA1	9.6	2.4	31.9	3.7	8.1	NA	NA	5.8	NA	NA	no	no	no	NA	no	no	no
216	KIAA1009	9.6	1.4	34.8	5.4	NA	NA	NA	3.7	NA	NA	no	no	no	NA	no	no	no
217	LRRC9	9.6	2.4	31.9	NA	NA	NA	NA	NA	NA	NA	no	no	no	NA	no	no	no
218	MEGF8	9.6	3.8	27.5	9.7	8.8	NA	NA	8.3	NA	NA	no	no	no	NA	no	no	no
219	NOTCH3	9.6	1.4	34.8	6.7	7.9	NA	NA	7.9	NA	NA	no	no	yes	In.OncoKb_1059 & OncoKB.Annotated_OncoKB & Is.Oncogene_OncoKB & Is.Tumor.Suppressor.Gene_OncoKB & MSK.IMPACT_OncoKB & MSK.HEME_OncoKB & FOUNDATION.ONE_OncoKB	no	no	no
220	PKD1	9.6	1.9	33.3	7.7	10	NA	NA	12	NA	NA	no	no	no	NA	no	no	no
221	PLXNB3	9.6	1.4	34.8	6.9	7.4	NA	NA	6	NA	NA	no	no	no	NA	no	no	no
222	PTPRT	9.6	4.2	26.1	10.9	10	NA	NA	8.7	NA	NA	no	no	yes	In.OncoKb_1059 & OncoKB.Annotated_OncoKB & Is.Tumor.Suppressor.Gene_OncoKB & MSK.IMPACT_OncoKB & MSK.HEME_OncoKB & SANGER.CGC.05.30.2017._OncoKB	no	no	no
223	RIF1	9.6	1.4	34.8	7.4	6.3	NA	NA	6.2	NA	NA	no	no	no	NA	no	no	no
224	SETD1B	9.6	2.8	30.4	6.7	5.3	NA	NA	NA	NA	NA	no	no	yes	In.OncoKb_1059 & OncoKB.Annotated_OncoKB & MSK.HEME_OncoKB	no	no	no
225	SHANK3	9.6	3.8	27.5	3.7	5.7	NA	NA	2.9	NA	NA	no	no	no	NA	no	no	no
226	TCF7L2	9.6	9.4	10.1	10.9	12.2	5.1	NA	7.5	NA	NA	no	yes	yes	In.OncoKb_1059 & In.Zhang.NEJM.565.genes & In.Bailey.CELL.Driver.Genes.299.genes & OncoKB.Annotated_OncoKB & Is.Tumor.Suppressor.Gene_OncoKB & MSK.IMPACT_OncoKB & MSK.HEME_OncoKB & SANGER.CGC.05.30.2017._OncoKB & In.custom.set_.to.be.checked.with.younes._787 & Tumor.Suppressor_Zhang	no	no	no
227	TTC40	9.6	3.8	27.5	7.7	NA	NA	NA	5.2	NA	NA	no	no	no	NA	no	no	no
228	VCAN	9.6	5.7	21.7	9.7	10.2	NA	NA	8.3	NA	NA	no	no	no	NA	no	no	no
229	ZMYM4	9.6	0.9	36.2	4.7	5	NA	NA	4.1	NA	NA	no	no	no	NA	no	no	no
230	ASTN1	9.3	2.8	29	6.4	7.2	NA	NA	6.6	NA	NA	no	no	no	NA	no	no	no
231	BAI3	9.3	5.2	21.7	7.2	NA	NA	NA	9.3	NA	NA	no	no	no	NA	no	no	no
232	BCL9L	9.3	3.3	27.5	8.4	9.6	2.7	NA	8.5	yes	NA	no	no	yes	In.OncoKb_1059 & SANGER.CGC.05.30.2017._OncoKB	no	no	no
233	BDP1	9.3	0.5	36.2	5.2	6.2	NA	NA	5	NA	NA	no	no	no	NA	no	no	no
234	BRSK1	9.3	2.4	30.4	2.7	3.2	NA	NA	5	NA	NA	no	no	yes	In.OncoKb_1059 & FOUNDATION.ONE.HEME_OncoKB	no	no	no
235	COL5A3	9.3	3.8	26.1	5.4	7.5	NA	NA	4.1	NA	NA	no	no	no	NA	no	no	no
236	CUX1	9.3	3.3	27.5	4.7	4.9	NA	NA	12.7	NA	NA	no	no	yes	In.OncoKb_1059 & OncoKB.Annotated_OncoKB & Is.Tumor.Suppressor.Gene_OncoKB & MSK.HEME_OncoKB & FOUNDATION.ONE.HEME_OncoKB & SANGER.CGC.05.30.2017._OncoKB	no	no	no
237	FBN1	9.3	2.4	30.4	8.9	9.3	NA	NA	9.3	NA	NA	no	no	no	NA	no	no	no
238	FLNC	9.3	3.3	27.5	10.9	11	NA	NA	12.4	NA	NA	no	no	no	NA	no	no	no
239	FNDC1	9.3	1.9	31.9	11.1	11.4	NA	NA	6.2	NA	NA	no	no	no	NA	no	no	no
240	GLTSCR1	9.3	2.4	30.4	4	NA	NA	NA	4.1	NA	NA	no	no	no	NA	no	no	no
241	HELZ2	9.3	1.9	31.9	8.7	8.9	NA	NA	7.1	NA	NA	no	no	no	NA	no	no	no
242	HIVEP3	9.3	3.3	27.5	4.7	8.2	NA	NA	8.1	NA	NA	no	no	no	NA	no	no	no
243	ITPR3	9.3	0.9	34.8	8.9	8.1	NA	NA	10.8	NA	NA	no	no	no	NA	no	no	no
244	KCNB2	9.3	3.8	26.1	7.2	6	NA	NA	5	NA	NA	no	no	no	NA	no	no	no
245	KIF26A	9.3	0.9	34.8	6.7	8.6	NA	NA	5.2	NA	NA	no	no	no	NA	no	no	no
246	LAMA3	9.3	2.4	30.4	9.2	7.9	NA	NA	7.1	NA	NA	no	no	no	NA	no	no	no
247	MAGI2	9.3	4.2	24.6	5.7	6.8	NA	NA	4.4	NA	NA	no	no	no	NA	no	no	no
248	MIS18BP1	9.3	2.4	30.4	2.5	4.1	NA	NA	3.9	NA	NA	no	no	no	NA	no	no	no
249	NFASC	9.3	2.8	29	10.9	10	NA	NA	6.6	NA	NA	no	no	no	NA	no	no	no
250	PCDH17	9.3	1.9	31.9	12.4	14.7	NA	NA	13.7	NA	NA	no	no	no	NA	yes	no	no
251	PCNT	9.3	2.8	29	8.7	9.9	NA	NA	10.4	NA	NA	no	no	no	NA	no	no	no
252	PKHD1	9.3	3.8	26.1	10.4	11.4	NA	NA	11	NA	NA	no	no	no	NA	no	no	no
253	PTPRS	9.3	1.9	31.9	10.4	11.4	NA	NA	10	NA	NA	no	no	yes	In.OncoKb_1059 & OncoKB.Annotated_OncoKB & Is.Tumor.Suppressor.Gene_OncoKB & MSK.IMPACT_OncoKB & MSK.HEME_OncoKB	no	no	no
254	RP1	9.3	2.8	29	8.9	9.4	NA	NA	8.1	NA	NA	no	no	no	NA	no	no	no
255	SLC35G2	9.3	NA	37.7	1.5	3.4	NA	NA	2.1	NA	NA	no	no	no	NA	no	no	no
256	SPTBN4	9.3	1.9	31.9	4.5	6.6	NA	NA	6.6	NA	NA	no	no	no	NA	no	no	no
257	SRCAP	9.3	2.8	29	9.7	9.2	NA	NA	11.4	NA	NA	no	no	no	NA	no	no	no
258	SRRM2	9.3	1.4	33.3	7.4	8.7	NA	NA	10.2	NA	NA	no	no	no	NA	no	no	no
259	TOPAZ1	9.3	1.9	31.9	3	6.9	NA	NA	NA	NA	NA	no	no	no	NA	no	no	no
260	TTBK1	9.3	1.4	33.3	4.5	6.6	NA	NA	5.2	NA	NA	no	no	no	NA	no	no	no
261	UNC13C	9.3	4.2	24.6	11.9	12.6	NA	NA	7.9	NA	NA	no	no	no	NA	no	no	no
262	ADAMTS20	8.9	5.2	20.3	7.7	8.6	NA	NA	4.6	NA	NA	no	no	no	NA	no	no	no
263	ADCY8	8.9	2.8	27.5	7.4	7.9	NA	NA	7.9	NA	NA	no	no	no	NA	no	no	no
264	ASPM	8.9	0.9	33.3	10.6	8.5	NA	NA	10.6	NA	NA	no	no	no	NA	no	no	no
265	ATP2A1	8.9	NA	36.2	3.2	4.5	NA	NA	4.1	NA	NA	no	no	no	NA	no	no	no
266	AXIN2	8.9	2.4	29	5.9	5.4	3.7	NA	9.1	yes	NA	no	no	yes	In.OncoKb_1059 & In.Zhang.NEJM.565.genes & In.Bailey.CELL.Driver.Genes.299.genes & In.Grobner.NATURE.159.Genes & In.Kuan.Huang.CELL.99.genes & OncoKB.Annotated_OncoKB & Is.Tumor.Suppressor.Gene_OncoKB & MSK.IMPACT_OncoKB & MSK.HEME_OncoKB & SANGER.CGC.05.30.2017._OncoKB & In.custom.set_.to.be.checked.with.younes._787 & Tumor.Suppressor_Zhang	no	no	no
267	BAX	8.9	0.5	34.8	1.2	4.6	NA	NA	1	NA	NA	no	no	yes	In.OncoKb_1059 & SANGER.CGC.05.30.2017._OncoKB	no	no	yes
268	CACNA1B	8.9	4.2	23.2	9.2	12.3	NA	NA	7.7	NA	NA	no	no	no	NA	no	no	no
269	COL6A5	8.9	2.8	27.5	8.2	7.1	NA	NA	1	NA	NA	no	no	no	NA	no	no	no
270	CSMD2	8.9	3.8	24.6	14.4	NA	NA	NA	10.2	NA	NA	no	no	no	NA	no	no	no
271	DCHS1	8.9	2.4	29	9.7	10.6	NA	NA	10.8	NA	NA	no	no	no	NA	no	no	no
272	DOCK4	8.9	3.3	26.1	5.9	7.8	NA	NA	5.6	NA	NA	no	no	no	NA	no	no	no
273	EYS	8.9	2.8	27.5	12.4	9.5	NA	NA	2.1	NA	NA	no	no	no	NA	no	no	no
274	FHOD3	8.9	0.5	34.8	7.7	7.6	NA	25.2	7.9	yes	NA	no	no	no	NA	no	no	no
275	FMN2	8.9	1.9	30.4	9.9	10	NA	NA	8.3	NA	NA	no	no	no	NA	no	no	no
276	FRY	8.9	2.4	29	11.9	9.9	NA	NA	10.4	NA	NA	no	no	no	NA	no	no	no
277	GRM5	8.9	3.3	26.1	7.4	12.6	NA	NA	5	NA	NA	no	no	no	NA	no	no	no
278	GSE1	8.9	0.5	34.8	4.5	7.4	NA	NA	6.2	NA	NA	no	no	no	NA	no	no	no
279	HCN4	8.9	1.9	30.4	6.2	5.4	NA	NA	4.6	NA	NA	no	no	no	NA	no	no	no
280	HECW1	8.9	2.8	27.5	10.9	13.1	NA	NA	8.7	NA	NA	no	no	no	NA	no	no	no
281	IGF2R	8.9	0.9	33.3	9.9	9.4	NA	NA	6.8	NA	NA	no	no	yes	In.Zhang.NEJM.565.genes & In.custom.set_.to.be.checked.with.younes._787 & Tumor.Suppressor_Zhang	no	no	no
282	MAP1A	8.9	1.9	30.4	7.4	7	NA	NA	6	NA	NA	no	no	no	NA	yes	no	no
283	MBD6	8.9	1.4	31.9	8.2	5.6	NA	NA	3.5	yes	NA	no	no	yes	In.OncoKb_1059 & OncoKB.Annotated_OncoKB & Is.Tumor.Suppressor.Gene_OncoKB	no	no	no
284	MUC17	8.9	1.4	31.9	10.4	11.5	15.4	NA	20.7	NA	NA	no	no	no	NA	no	yes	no
285	NLRC5	8.9	0.5	34.8	7.9	8.7	NA	NA	8.5	NA	NA	no	no	no	NA	no	no	no
286	PCDH19	8.9	2.4	29	6.7	6.2	NA	NA	6.4	NA	NA	no	no	no	NA	no	no	no
287	PDZRN4	8.9	3.8	24.6	5	10.4	NA	NA	5.6	NA	NA	no	no	no	NA	no	no	no
288	POLD1	8.9	1.9	30.4	6.4	5.8	NA	NA	6.6	NA	NA	no	no	yes	In.OncoKb_1059 & In.Zhang.NEJM.565.genes & In.Grobner.NATURE.159.Genes & In.Kuan.Huang.CELL.99.genes & OncoKB.Annotated_OncoKB & Is.Tumor.Suppressor.Gene_OncoKB & MSK.IMPACT_OncoKB & MSK.HEME_OncoKB & FOUNDATION.ONE_OncoKB & SANGER.CGC.05.30.2017._OncoKB & In.custom.set_.to.be.checked.with.younes._787	no	no	no
289	POLQ	8.9	1.4	31.9	6.9	7.5	NA	NA	7.5	NA	NA	yes	no	yes	In.OncoKb_1059 & In.Bailey.CELL.Driver.Genes.299.genes & SANGER.CGC.05.30.2017._OncoKB & In.custom.set_.to.be.checked.with.younes._787	yes	no	no
290	PRDM2	8.9	2.8	27.5	5.4	7.6	NA	NA	5.8	NA	NA	no	no	no	NA	no	no	no
291	RIMS1	8.9	5.2	20.3	10.6	10.5	NA	NA	4.4	NA	NA	no	no	no	NA	no	no	no
292	RIMS2	8.9	2.4	29	9.7	11.3	NA	NA	9.5	NA	NA	no	no	no	NA	no	no	no
293	SDK2	8.9	5.2	20.3	9.2	10	NA	NA	5.2	NA	NA	no	no	no	NA	no	no	no
294	SLAMF1	8.9	NA	36.2	1.5	2.9	NA	NA	1.9	NA	NA	no	no	no	NA	yes	no	no
295	SPEN	8.9	0.9	33.3	8.2	7	NA	NA	8.5	NA	NA	no	no	yes	In.OncoKb_1059 & OncoKB.Annotated_OncoKB & Is.Tumor.Suppressor.Gene_OncoKB & MSK.IMPACT_OncoKB & MSK.HEME_OncoKB & FOUNDATION.ONE_OncoKB & FOUNDATION.ONE.HEME_OncoKB & SANGER.CGC.05.30.2017._OncoKB	no	no	no
296	SPTB	8.9	2.4	29	8.2	7.6	NA	NA	8.9	NA	NA	no	no	no	NA	no	no	no
297	VWF	8.9	2.8	27.5	8.9	9.2	NA	NA	8.5	NA	NA	no	no	no	NA	no	no	no
298	WDFY3	8.9	3.8	24.6	7.2	8.4	NA	NA	8.5	NA	NA	no	no	no	NA	no	no	no
299	WDFY4	8.9	2.4	29	10.4	9.6	NA	NA	NA	NA	NA	no	no	no	NA	no	no	no
300	WDR55	8.9	NA	36.2	2	3.1	NA	NA	1.5	NA	NA	no	no	no	NA	no	no	no
301	ZNF292	8.9	1.4	31.9	8.2	7.8	NA	NA	3.5	NA	NA	no	no	no	NA	no	no	no
302	ADAMTS18	8.5	1.4	30.4	6.9	8.8	NA	NA	5.6	NA	NA	no	no	no	NA	no	no	no
303	AKAP6	8.5	3.3	24.6	7.9	6.8	NA	NA	6	NA	NA	no	no	no	NA	no	no	no
304	AMER1	8.5	6.1	15.9	13.4	7.6	NA	NA	10	NA	NA	yes	yes	yes	In.OncoKb_1059 & In.Zhang.NEJM.565.genes & In.Bailey.CELL.Driver.Genes.299.genes & In.ClinVar.Shan.Cancer.155.Genes & OncoKB.Annotated_OncoKB & Is.Tumor.Suppressor.Gene_OncoKB & MSK.IMPACT_OncoKB & MSK.HEME_OncoKB & FOUNDATION.ONE_OncoKB & FOUNDATION.ONE.HEME_OncoKB & Vogelstein_OncoKB & SANGER.CGC.05.30.2017._OncoKB & In.custom.set_.to.be.checked.with.younes._787	no	no	no
305	COL18A1	8.5	2.8	26.1	7.4	9.9	NA	NA	6.4	NA	NA	no	no	no	NA	no	no	no
306	COL6A1	8.5	2.8	26.1	4.2	5.9	NA	NA	5.6	NA	NA	no	no	no	NA	no	no	no
307	DAPK1	8.5	2.4	27.5	6.4	7.9	NA	NA	4.1	NA	NA	no	no	no	NA	no	no	no
308	DCHS2	8.5	3.3	24.6	14.6	10.8	NA	NA	8.9	NA	NA	no	no	no	NA	no	no	no
309	DOCK10	8.5	2.4	27.5	5.4	7.2	NA	NA	5	NA	NA	no	no	no	NA	no	no	no
310	FAM83H	8.5	1.9	29	4.2	5.5	NA	NA	5.6	NA	NA	no	no	no	NA	no	yes	no
311	FGFBP1	8.5	0.5	33.3	0.2	1.9	NA	NA	0.8	NA	NA	no	no	no	NA	no	no	no
312	FLNB	8.5	1.4	30.4	8.2	7.8	NA	NA	10.2	NA	NA	no	no	no	NA	no	no	no
313	MECOM	8.5	0.5	33.3	5.7	5.7	NA	NA	7.1	yes	NA	no	no	yes	In.OncoKb_1059 & In.Zhang.NEJM.565.genes & In.Bailey.CELL.Driver.Genes.299.genes & OncoKB.Annotated_OncoKB & Is.Oncogene_OncoKB & FOUNDATION.ONE.HEME_OncoKB & SANGER.CGC.05.30.2017._OncoKB & In.custom.set_.to.be.checked.with.younes._787	no	no	no
314	MYO10	8.5	1.4	30.4	6.7	8.7	NA	NA	6.8	NA	NA	no	no	no	NA	no	no	no
315	NCOR2	8.5	1.9	29	9.2	14.2	NA	NA	8.5	NA	NA	no	no	yes	In.OncoKb_1059 & OncoKB.Annotated_OncoKB & MSK.HEME_OncoKB & FOUNDATION.ONE.HEME_OncoKB & SANGER.CGC.05.30.2017._OncoKB	no	no	no
316	NF1	8.5	1.9	29	5.9	8.9	NA	NA	7.5	NA	NA	yes	no	yes	In.OncoKb_1059 & In.Zhang.NEJM.565.genes & In.Bailey.CELL.Driver.Genes.299.genes & In.Grobner.NATURE.159.Genes & In.ClinVar.Shan.Cancer.155.Genes & In.Kuan.Huang.CELL.99.genes & OncoKB.Annotated_OncoKB & Is.Tumor.Suppressor.Gene_OncoKB & MSK.IMPACT_OncoKB & MSK.HEME_OncoKB & FOUNDATION.ONE_OncoKB & FOUNDATION.ONE.HEME_OncoKB & Vogelstein_OncoKB & SANGER.CGC.05.30.2017._OncoKB & In.custom.set_.to.…	no	no	no
317	PCDHB5	8.5	4.7	20.3	5	6.7	NA	NA	5.8	NA	NA	no	no	no	NA	no	no	no
318	PRRC2A	8.5	3.8	23.2	5.4	5	NA	NA	8.1	NA	NA	no	no	no	NA	no	no	no
319	PTEN	8.5	2.4	27.5	6.4	6.9	5.7	17.6	9.3	yes	yes	yes	yes	yes	In.ACMG & ACMG_QGP_Cancer_list_intersection_31 & In.OncoKb_1059 & In.Zhang.NEJM.565.genes & In.Bailey.CELL.Driver.Genes.299.genes & In.Grobner.NATURE.159.Genes & In.ClinVar.Shan.Cancer.155.Genes & In.Kuan.Huang.CELL.99.genes & OncoKB.Annotated_OncoKB & Is.Tumor.Suppressor.Gene_OncoKB & MSK.IMPACT_OncoKB & MSK.HEME_OncoKB & FOUNDATION.ONE_OncoKB & FOUNDATION.ONE.HEME_OncoKB & Vogelstein_OncoKB & S…	no	no	no
320	RBBP6	8.5	0.9	31.9	3.7	4	NA	NA	5.4	NA	NA	no	no	no	NA	no	no	no
321	RGS12	8.5	1.4	30.4	5.9	8.7	NA	NA	8.1	NA	NA	no	no	no	NA	no	no	no
322	RP11-1055B8.7	8.5	1.9	29	5.9	8.1	NA	NA	5	NA	NA	no	no	no	NA	no	no	no
323	SHPRH	8.5	1.9	29	4.7	7.7	NA	NA	5.8	NA	NA	no	no	no	NA	no	no	no
324	SKOR2	8.5	1.9	29	0.2	0.6	NA	NA	NA	NA	NA	no	no	no	NA	no	no	no
325	SMARCA4	8.5	2.8	26.1	6.2	6.9	NA	NA	7.7	NA	NA	yes	no	yes	In.OncoKb_1059 & In.Zhang.NEJM.565.genes & In.Bailey.CELL.Driver.Genes.299.genes & In.Grobner.NATURE.159.Genes & In.ClinVar.Shan.Cancer.155.Genes & In.Kuan.Huang.CELL.99.genes & OncoKB.Annotated_OncoKB & Is.Tumor.Suppressor.Gene_OncoKB & MSK.IMPACT_OncoKB & MSK.HEME_OncoKB & FOUNDATION.ONE_OncoKB & FOUNDATION.ONE.HEME_OncoKB & Vogelstein_OncoKB & SANGER.CGC.05.30.2017._OncoKB & In.custom.set_.to.…	no	no	no
326	SPRED3	8.5	1.4	30.4	1	1.5	NA	NA	0.8	NA	NA	no	no	no	NA	no	no	no
327	SRCIN1	8.5	1.9	29	4.5	5	NA	NA	5	NA	NA	no	no	no	NA	no	no	no
328	TCF20	8.5	4.7	20.3	5.9	4.9	NA	23.7	7.5	NA	NA	no	no	no	NA	no	no	no
329	TENM2	8.5	2.4	27.5	9.7	17.4	NA	NA	10.6	NA	NA	no	no	no	NA	no	no	no
330	TRIP12	8.5	1.4	30.4	7.7	6.9	NA	NA	8.9	NA	NA	no	no	no	NA	no	yes	no
331	TSHZ3	8.5	2.8	26.1	11.1	10.6	NA	NA	7.1	NA	NA	no	no	no	NA	no	no	no
332	UTRN	8.5	3.3	24.6	7.7	10	NA	NA	8.3	NA	NA	no	no	no	NA	no	no	no
333	VCP	8.5	NA	34.8	2.7	3	NA	NA	2.5	NA	NA	no	no	no	NA	no	no	no
334	VPS13B	8.5	2.4	27.5	12.9	12.1	NA	NA	10.8	NA	NA	no	no	no	NA	no	no	no
335	WDTC1	8.5	0.5	33.3	2	2.6	NA	NA	2.1	NA	NA	no	no	no	NA	no	no	no
336	WNK2	8.5	1.9	29	6.7	8.5	NA	NA	4.6	NA	NA	no	no	no	NA	no	no	no
337	ZFP36L2	8.5	5.2	18.8	5.2	5.6	5.7	19.8	8.5	yes	yes	yes	yes	yes	In.Bailey.CELL.Driver.Genes.299.genes & In.custom.set_.to.be.checked.with.younes._787	no	no	no
338	ZMYM2	8.5	0.9	31.9	3.2	4.1	NA	NA	4.6	NA	NA	no	no	yes	In.OncoKb_1059 & In.Zhang.NEJM.565.genes & In.Bailey.CELL.Driver.Genes.299.genes & FOUNDATION.ONE.HEME_OncoKB & SANGER.CGC.05.30.2017._OncoKB & In.custom.set_.to.be.checked.with.younes._787	no	no	yes
339	BCORL1	8.2	2.4	26.1	7.2	7.1	NA	NA	10	NA	NA	no	no	yes	In.OncoKb_1059 & OncoKB.Annotated_OncoKB & Is.Tumor.Suppressor.Gene_OncoKB & MSK.HEME_OncoKB & FOUNDATION.ONE_OncoKB & FOUNDATION.ONE.HEME_OncoKB & SANGER.CGC.05.30.2017._OncoKB	no	no	no
340	BCR	8.2	5.2	17.4	3.2	5.4	NA	NA	4.1	NA	NA	no	no	yes	In.OncoKb_1059 & In.Zhang.NEJM.565.genes & OncoKB.Annotated_OncoKB & Is.Oncogene_OncoKB & MSK.HEME_OncoKB & FOUNDATION.ONE_OncoKB & FOUNDATION.ONE.HEME_OncoKB & SANGER.CGC.05.30.2017._OncoKB & In.custom.set_.to.be.checked.with.younes._787 & Tumor.Suppressor_Zhang	no	no	yes
341	BPIFB4	8.2	1.4	29	3	4.1	NA	NA	2.3	NA	NA	no	no	no	NA	no	no	no
342	C6orf89	8.2	0.5	31.9	1.2	2.1	NA	NA	2.7	NA	NA	no	no	no	NA	no	no	no
343	CDH23	8.2	1.9	27.5	8.2	4.8	NA	NA	10.6	NA	NA	no	no	no	NA	no	no	no
344	COL6A6	8.2	3.8	21.7	10.4	10.1	NA	NA	6.8	NA	NA	no	no	no	NA	no	no	no
345	DMXL1	8.2	1.9	27.5	7.7	6.2	NA	NA	5	NA	NA	no	no	no	NA	no	no	no
346	DSEL	8.2	1.9	27.5	7.2	6.7	NA	NA	6.8	NA	NA	no	no	no	NA	no	no	no
347	EPPK1	8.2	2.4	26.1	5.4	9.5	NA	NA	11.8	NA	NA	no	no	no	NA	no	no	no
348	EVC2	8.2	3.3	23.2	9.7	9	NA	NA	7.1	NA	NA	no	no	no	NA	no	no	no
349	FRMPD3	8.2	2.8	24.6	5.9	6.2	NA	NA	6	NA	NA	no	no	no	NA	no	no	no
350	GLI3	8.2	2.8	24.6	10.9	12.9	NA	NA	11.6	NA	NA	no	no	yes	In.Grobner.NATURE.159.Genes & In.custom.set_.to.be.checked.with.younes._787	no	no	no
351	GNAS	8.2	5.2	17.4	5.4	5.5	NA	NA	10.6	NA	NA	no	yes	yes	In.OncoKb_1059 & In.Zhang.NEJM.565.genes & In.Bailey.CELL.Driver.Genes.299.genes & In.Grobner.NATURE.159.Genes & In.ClinVar.Shan.Cancer.155.Genes & OncoKB.Annotated_OncoKB & Is.Oncogene_OncoKB & MSK.IMPACT_OncoKB & MSK.HEME_OncoKB & FOUNDATION.ONE_OncoKB & FOUNDATION.ONE.HEME_OncoKB & Vogelstein_OncoKB & SANGER.CGC.05.30.2017._OncoKB & In.custom.set_.to.be.checked.with.younes._787	no	no	no
352	HMMR	8.2	NA	33.3	2.2	3.2	NA	NA	1.9	NA	NA	no	no	no	NA	no	no	no
353	MGA	8.2	1.4	29	7.9	7.3	NA	NA	6.6	NA	NA	yes	no	yes	In.OncoKb_1059 & In.Bailey.CELL.Driver.Genes.299.genes & OncoKB.Annotated_OncoKB & Is.Tumor.Suppressor.Gene_OncoKB & MSK.IMPACT_OncoKB & MSK.HEME_OncoKB & In.custom.set_.to.be.checked.with.younes._787	no	no	no
354	MYH7B	8.2	1.4	29	5.7	6.2	NA	NA	9.1	NA	NA	no	no	no	NA	no	no	no
355	PAPPA2	8.2	2.4	26.1	10.6	10.7	NA	NA	9.5	NA	NA	no	no	no	NA	no	no	no
356	PRR12	8.2	1.4	29	7.2	7.4	NA	NA	6.6	NA	NA	no	no	no	NA	no	no	no
357	PTPN13	8.2	3.3	23.2	6.7	5.9	NA	NA	4.8	NA	NA	no	no	yes	In.OncoKb_1059 & SANGER.CGC.05.30.2017._OncoKB	no	no	no
358	RBBP8	8.2	0.5	31.9	2.5	2.6	NA	NA	1.9	NA	NA	no	no	no	NA	no	no	no
359	SALL3	8.2	3.8	21.7	3.7	8.4	NA	NA	7.9	NA	NA	no	no	no	NA	no	no	no
360	SBF1	8.2	1.9	27.5	5.7	8.6	NA	NA	7.1	NA	NA	no	no	no	NA	no	no	no
361	SMCHD1	8.2	2.4	26.1	6.2	4.2	NA	NA	2.1	NA	NA	no	no	no	NA	no	no	no
362	TMEM60	8.2	NA	33.3	1	2.7	NA	NA	0.8	NA	NA	no	no	no	NA	no	no	no
363	TNC	8.2	2.8	24.6	10.6	9.9	NA	NA	6.6	NA	NA	no	no	no	NA	no	no	no
364	TRPS1	8.2	3.8	21.7	12.6	12.7	NA	NA	10.4	NA	NA	no	no	no	NA	no	no	no
365	ZNF462	8.2	1.9	27.5	6.7	8.7	NA	NA	8.5	NA	NA	no	no	no	NA	no	no	no
366	ABCA1	7.8	2.8	23.2	9.2	8.8	NA	NA	6	NA	NA	no	no	no	NA	no	no	no
367	ACAN	7.8	1.9	26.1	8.2	8.8	NA	NA	6.8	NA	NA	no	no	no	NA	no	no	no
368	AHNAK	7.8	1.9	26.1	11.4	9.6	NA	NA	14.9	NA	NA	no	no	no	NA	no	no	no
369	ALMS1	7.8	2.8	23.2	7.7	8.6	NA	NA	7.3	NA	NA	no	no	no	NA	no	no	no
370	ANKRD31	7.8	2.4	24.6	NA	1.5	NA	NA	NA	NA	NA	no	no	no	NA	no	yes	no
371	ANO10	7.8	0.9	29	2.2	2	NA	NA	1	NA	NA	no	no	no	NA	no	no	no
372	ASXL3	7.8	1.9	26.1	4	8.6	NA	NA	3.9	NA	NA	no	no	no	NA	no	no	no
373	ATP10A	7.8	0.9	29	10.1	11.6	NA	NA	10.6	NA	NA	no	no	no	NA	no	no	no
374	BAI1	7.8	2.4	24.6	5.7	NA	NA	NA	4.8	NA	NA	no	no	no	NA	no	no	no
375	BCOR	7.8	1.4	27.5	6.9	5.7	NA	NA	6.2	NA	NA	yes	no	yes	In.OncoKb_1059 & In.Zhang.NEJM.565.genes & In.Bailey.CELL.Driver.Genes.299.genes & In.ClinVar.Shan.Cancer.155.Genes & OncoKB.Annotated_OncoKB & Is.Tumor.Suppressor.Gene_OncoKB & MSK.IMPACT_OncoKB & MSK.HEME_OncoKB & FOUNDATION.ONE_OncoKB & FOUNDATION.ONE.HEME_OncoKB & Vogelstein_OncoKB & SANGER.CGC.05.30.2017._OncoKB & In.custom.set_.to.be.checked.with.younes._787	no	no	no
376	C1orf173	7.8	3.3	21.7	8.4	NA	NA	NA	7.3	NA	NA	no	no	no	NA	no	no	no
377	CARD11	7.8	3.3	21.7	7.4	8	NA	NA	8.3	NA	NA	no	no	yes	In.OncoKb_1059 & In.Zhang.NEJM.565.genes & In.Bailey.CELL.Driver.Genes.299.genes & In.ClinVar.Shan.Cancer.155.Genes & OncoKB.Annotated_OncoKB & Is.Oncogene_OncoKB & MSK.IMPACT_OncoKB & MSK.HEME_OncoKB & FOUNDATION.ONE_OncoKB & FOUNDATION.ONE.HEME_OncoKB & Vogelstein_OncoKB & SANGER.CGC.05.30.2017._OncoKB & In.custom.set_.to.be.checked.with.younes._787	no	no	no
378	CEP350	7.8	1.9	26.1	5	9	NA	NA	3.3	NA	NA	no	no	no	NA	no	no	no
379	CHD4	7.8	2.8	23.2	9.2	8.7	6.8	NA	12.9	NA	NA	yes	no	yes	In.OncoKb_1059 & In.Bailey.CELL.Driver.Genes.299.genes & SANGER.CGC.05.30.2017._OncoKB & In.custom.set_.to.be.checked.with.younes._787	no	no	no
380	CIT	7.8	2.8	23.2	4.7	7.2	NA	NA	7.5	NA	NA	no	no	no	NA	yes	no	no
381	CNTN6	7.8	3.8	20.3	7.9	7.1	NA	NA	7.5	NA	NA	no	no	no	NA	no	no	no
382	COL1A2	7.8	2.8	23.2	6.4	6.9	NA	NA	4.6	NA	NA	no	no	no	NA	no	no	no
383	COL4A2	7.8	1.9	26.1	5	12.1	NA	NA	6.4	NA	NA	no	no	no	NA	no	no	no
384	DCDC1	7.8	3.3	21.7	5.9	1.6	NA	NA	3.7	NA	NA	no	no	no	NA	no	no	no
385	DIDO1	7.8	1.4	27.5	8.4	11.5	NA	NA	15.4	NA	NA	no	no	no	NA	no	no	no
386	DLGAP2	7.8	3.3	21.7	8.4	8.7	NA	NA	5.2	NA	NA	no	no	no	NA	no	no	no
387	GTF3C1	7.8	0.5	30.4	7.4	7.7	NA	NA	7.7	NA	NA	no	no	no	NA	no	no	no
388	IQSEC2	7.8	1.9	26.1	4.5	5.9	NA	NA	1.9	NA	NA	no	no	no	NA	no	no	no
389	IRS1	7.8	0.5	30.4	3.5	4.2	NA	NA	7.3	NA	NA	no	no	yes	In.OncoKb_1059 & OncoKB.Annotated_OncoKB & Is.Oncogene_OncoKB & MSK.IMPACT_OncoKB & MSK.HEME_OncoKB	no	no	no
390	KCNQ3	7.8	2.8	23.2	5.4	5.5	NA	NA	4.8	NA	NA	no	no	no	NA	no	no	no
391	MAST4	7.8	NA	31.9	6.4	7.9	NA	NA	5.4	NA	NA	no	no	no	NA	no	no	no
392	MDGA2	7.8	3.3	21.7	7.2	6	NA	NA	5.4	NA	NA	no	no	no	NA	no	no	no
393	MUC12	7.8	3.8	20.3	NA	1.5	NA	NA	NA	NA	NA	no	no	no	NA	no	yes	no
394	MUC4	7.8	3.3	21.7	8.2	28.8	NA	NA	6.6	NA	NA	no	no	no	NA	no	yes	no
395	MYH1	7.8	2.8	23.2	5.7	6	NA	NA	4.1	NA	NA	no	no	no	NA	no	no	no
396	MYH11	7.8	1.9	26.1	6.7	10.2	NA	NA	8.3	NA	NA	no	no	yes	In.ACMG & ACMG_QGP_Cancer_list_intersection_31 & In.OncoKb_1059 & FOUNDATION.ONE.HEME_OncoKB & SANGER.CGC.05.30.2017._OncoKB	yes	no	no
397	MYO18B	7.8	3.3	21.7	10.1	9.8	NA	NA	8.5	NA	NA	no	no	no	NA	no	no	no
398	OCA2	7.8	1.9	26.1	5.9	6.1	NA	NA	4.8	NA	NA	no	no	no	NA	no	no	no
399	PLXNB2	7.8	2.8	23.2	6.4	7.7	NA	NA	7.7	NA	NA	yes	no	yes	In.Bailey.CELL.Driver.Genes.299.genes & In.custom.set_.to.be.checked.with.younes._787	no	no	no
400	PXDN	7.8	1.4	27.5	9.7	9.6	NA	NA	7.7	NA	NA	no	no	no	NA	no	no	no
401	SCN4A	7.8	1.4	27.5	7.2	8	NA	NA	6.6	NA	NA	no	no	no	NA	no	no	no
402	SDK1	7.8	5.2	15.9	15.6	18.3	NA	NA	15.8	NA	NA	no	no	no	NA	no	no	no
403	SHANK2	7.8	2.4	24.6	6.7	6.2	NA	NA	5.4	NA	NA	no	no	no	NA	no	no	no
404	SIPA1L3	7.8	1.4	27.5	3.5	7.9	NA	NA	9.5	NA	NA	no	no	no	NA	no	no	no
405	SLC23A2	7.8	NA	31.9	2.5	4.7	NA	NA	3.9	NA	NA	no	no	no	NA	no	no	no
406	SLC4A3	7.8	2.4	24.6	4	5.1	NA	NA	5.6	NA	NA	no	no	no	NA	no	no	no
407	TP53BP1	7.8	2.8	23.2	5	5	NA	NA	7.3	NA	NA	no	no	yes	In.OncoKb_1059 & OncoKB.Annotated_OncoKB & Is.Tumor.Suppressor.Gene_OncoKB & MSK.IMPACT_OncoKB & MSK.HEME_OncoKB	no	no	no
408	USP9X	7.8	1.4	27.5	7.9	4.4	NA	NA	8.7	NA	NA	yes	no	yes	In.Bailey.CELL.Driver.Genes.299.genes & In.custom.set_.to.be.checked.with.younes._787	no	no	no
409	ZFR	7.8	0.9	29	2.7	5	NA	NA	2.3	NA	NA	no	no	no	NA	no	no	no
410	ZNF318	7.8	0.5	30.4	6.2	6.1	NA	NA	6	NA	NA	no	no	no	NA	no	no	no
411	A2ML1	7.5	2.8	21.7	9.2	7.9	NA	NA	5.6	NA	NA	no	no	no	NA	no	no	no
412	AGRN	7.5	1.9	24.6	5.2	7.6	NA	NA	7.1	NA	NA	no	no	no	NA	no	no	no
413	ALS2CR11	7.5	0.9	27.5	1.7	NA	NA	NA	2.3	NA	NA	no	no	no	NA	no	no	no
414	ANKRD17	7.5	2.4	23.2	4.2	5.4	NA	NA	7.1	NA	NA	no	no	no	NA	no	yes	no
415	ATF7IP	7.5	2.8	21.7	2.2	3.9	NA	NA	3.9	NA	NA	yes	no	yes	In.Bailey.CELL.Driver.Genes.299.genes & In.custom.set_.to.be.checked.with.younes._787	no	no	yes
416	ATG2B	7.5	0.5	29	6.4	5	NA	NA	3.9	NA	NA	no	no	no	NA	no	no	no
417	BLM	7.5	0.5	29	4	3.1	NA	NA	1.9	NA	NA	no	no	yes	In.OncoKb_1059 & In.Zhang.NEJM.565.genes & In.Grobner.NATURE.159.Genes & In.ClinVar.Shan.Cancer.155.Genes & In.Kuan.Huang.CELL.99.genes & OncoKB.Annotated_OncoKB & Is.Tumor.Suppressor.Gene_OncoKB & MSK.IMPACT_OncoKB & MSK.HEME_OncoKB & FOUNDATION.ONE.HEME_OncoKB & SANGER.CGC.05.30.2017._OncoKB & In.custom.set_.to.be.checked.with.younes._787 & Tumor.Suppressor_Zhang	yes	no	no
418	C6orf229	7.5	NA	30.4	NA	NA	NA	NA	NA	NA	NA	no	no	no	NA	no	no	no
419	CACNA1A	7.5	2.8	21.7	9.7	11	NA	NA	6.2	NA	NA	yes	no	yes	In.Bailey.CELL.Driver.Genes.299.genes & In.custom.set_.to.be.checked.with.younes._787	no	no	no
420	CAMSAP3	7.5	0.5	29	4	5.3	NA	NA	4.8	NA	NA	no	no	no	NA	no	no	no
421	CDH22	7.5	2.4	23.2	3.7	5.7	NA	NA	7.1	NA	NA	no	no	no	NA	no	no	no
422	CEBPZ	7.5	1.4	26.1	3	3.9	NA	NA	2.1	NA	NA	no	no	no	NA	no	no	no
423	CECR2	7.5	2.4	23.2	4.7	5.7	NA	NA	2.3	NA	NA	no	no	no	NA	no	no	no
424	CEP250	7.5	1.4	26.1	5.2	6.6	NA	NA	4.6	NA	NA	no	no	no	NA	no	no	no
425	COL4A4	7.5	1.4	26.1	6.2	6.6	NA	NA	5.8	NA	NA	no	no	no	NA	no	no	no
426	COL4A5	7.5	3.3	20.3	6.2	5.6	NA	NA	5.2	NA	NA	no	no	no	NA	no	no	no
427	CTNNB1	7.5	4.2	17.4	6.9	6.1	4.3	NA	6.4	NA	NA	yes	yes	yes	In.OncoKb_1059 & In.Zhang.NEJM.565.genes & In.Bailey.CELL.Driver.Genes.299.genes & In.ClinVar.Shan.Cancer.155.Genes & OncoKB.Annotated_OncoKB & Is.Oncogene_OncoKB & MSK.IMPACT_OncoKB & MSK.HEME_OncoKB & FOUNDATION.ONE_OncoKB & FOUNDATION.ONE.HEME_OncoKB & Vogelstein_OncoKB & SANGER.CGC.05.30.2017._OncoKB & In.custom.set_.to.be.checked.with.younes._787	no	no	no
428	DCC	7.5	2.8	21.7	8.9	8.9	NA	NA	5.4	NA	NA	no	no	no	NA	no	no	no
429	DMXL2	7.5	NA	30.4	8.2	7.4	NA	NA	7.5	NA	NA	no	no	no	NA	no	no	no
430	DPYD	7.5	1.9	24.6	5.2	7.3	NA	NA	5.2	NA	NA	no	no	no	NA	no	no	no
431	EP300	7.5	1.9	24.6	5.9	7.3	NA	NA	6.8	NA	NA	yes	no	yes	In.OncoKb_1059 & In.Zhang.NEJM.565.genes & In.Bailey.CELL.Driver.Genes.299.genes & In.Grobner.NATURE.159.Genes & In.ClinVar.Shan.Cancer.155.Genes & OncoKB.Annotated_OncoKB & Is.Tumor.Suppressor.Gene_OncoKB & MSK.IMPACT_OncoKB & MSK.HEME_OncoKB & FOUNDATION.ONE_OncoKB & FOUNDATION.ONE.HEME_OncoKB & Vogelstein_OncoKB & SANGER.CGC.05.30.2017._OncoKB & In.custom.set_.to.be.checked.with.younes._787	no	no	no
432	FANCM	7.5	1.9	24.6	5.7	7	NA	NA	4.8	NA	NA	no	no	yes	In.Zhang.NEJM.565.genes & In.Grobner.NATURE.159.Genes & In.Kuan.Huang.CELL.99.genes & In.Chiara.BMF.69.genes & In.custom.set_.to.be.checked.with.younes._787	no	no	no
433	FREM3	7.5	4.2	17.4	NA	1.3	NA	NA	NA	NA	NA	no	no	no	NA	no	no	no
434	FRYL	7.5	2.4	23.2	9.7	7.3	NA	NA	6.2	NA	NA	no	no	no	NA	no	no	no
435	HCN1	7.5	2.8	21.7	5.2	6.6	NA	NA	5.8	NA	NA	no	no	no	NA	no	no	no
436	IGSF9B	7.5	1.4	26.1	8.2	8.8	NA	NA	5.2	NA	NA	no	no	no	NA	no	no	no
437	KCND2	7.5	3.8	18.8	4.5	5.9	NA	NA	5.4	NA	NA	no	no	no	NA	no	no	no
438	KCNT2	7.5	4.7	15.9	5.2	6.1	NA	NA	3.5	NA	NA	no	no	no	NA	no	no	no
439	LOXHD1	7.5	3.3	20.3	7.4	5.5	NA	NA	NA	NA	NA	no	no	no	NA	no	no	no
440	MED12	7.5	1.9	24.6	6.7	6.3	NA	NA	4.6	NA	NA	no	no	yes	In.OncoKb_1059 & In.Zhang.NEJM.565.genes & In.Bailey.CELL.Driver.Genes.299.genes & In.ClinVar.Shan.Cancer.155.Genes & OncoKB.Annotated_OncoKB & Is.Oncogene_OncoKB & Is.Tumor.Suppressor.Gene_OncoKB & MSK.IMPACT_OncoKB & MSK.HEME_OncoKB & FOUNDATION.ONE_OncoKB & FOUNDATION.ONE.HEME_OncoKB & Vogelstein_OncoKB & SANGER.CGC.05.30.2017._OncoKB & In.custom.set_.to.be.checked.with.younes._787	no	no	no
441	MED12L	7.5	2.8	21.7	6.7	11.9	NA	NA	8.9	NA	NA	no	no	no	NA	no	no	no
442	MEGF6	7.5	1.4	26.1	4.7	8.4	NA	NA	6.2	NA	NA	no	no	no	NA	no	no	no
443	MFRP	7.5	0.5	29	3.7	4.5	NA	NA	1.7	NA	NA	no	no	no	NA	no	no	no
444	MLH3	7.5	0.5	29	4.5	3.8	NA	NA	4.1	NA	NA	no	no	no	NA	no	no	no
445	MYH15	7.5	0.9	27.5	5.4	5.2	NA	NA	4.6	NA	NA	no	no	no	NA	no	no	no
446	MYO1A	7.5	0.5	29	3.7	4.7	NA	NA	3.9	NA	NA	no	no	no	NA	no	no	no
447	NRXN2	7.5	1.9	24.6	7.7	8.6	NA	NA	8.1	NA	NA	no	no	no	NA	no	no	no
448	NWD1	7.5	1.4	26.1	5	8.3	NA	NA	4.4	NA	NA	no	no	no	NA	no	no	no
449	PARP14	7.5	0.5	29	5.4	5.5	NA	NA	3.1	NA	NA	no	no	no	NA	no	no	no
450	PKHD1L1	7.5	1.9	24.6	10.1	9.9	NA	NA	6.4	NA	NA	no	no	no	NA	no	no	no
451	PLEKHA6	7.5	0.5	29	6.4	5.7	NA	19.8	6.2	yes	NA	no	no	no	NA	no	no	no
452	PPFIA2	7.5	1.4	26.1	5.9	6.9	NA	NA	3.7	NA	NA	no	no	no	NA	no	no	no
453	PTPRG	7.5	1.4	26.1	4.7	4.1	NA	NA	4.8	NA	NA	no	no	no	NA	no	no	no
454	PTPRQ	7.5	3.3	20.3	6.4	5.7	NA	NA	NA	NA	NA	no	no	no	NA	no	no	no
455	PTPRZ1	7.5	1.9	24.6	8.4	12.5	NA	NA	6.4	NA	NA	no	no	no	NA	no	no	no
456	REV3L	7.5	1.4	26.1	7.9	7.2	NA	NA	6.6	NA	NA	no	no	no	NA	no	no	no
457	ROBO2	7.5	4.2	17.4	11.1	18.9	NA	NA	8.3	NA	NA	no	no	no	NA	no	no	no
458	RP11-766F14.2	7.5	2.4	23.2	NA	0.8	NA	NA	NA	NA	NA	no	no	no	NA	no	no	no
459	SCN10A	7.5	2.4	23.2	5.7	8.6	NA	NA	8.3	NA	NA	no	no	no	NA	no	no	no
460	SETD1A	7.5	0.9	27.5	5.2	5.7	NA	NA	8.9	NA	NA	no	no	yes	In.OncoKb_1059 & OncoKB.Annotated_OncoKB & Is.Oncogene_OncoKB & MSK.HEME_OncoKB	no	no	no
461	SLC12A5	7.5	2.8	21.7	5.2	7.2	NA	NA	6.6	NA	NA	no	no	no	NA	no	no	no
462	SLC3A2	7.5	NA	30.4	3.5	4.1	NA	NA	3.9	NA	NA	no	no	no	NA	no	no	no
463	SLC8A2	7.5	1.4	26.1	5.4	4.4	NA	NA	2.7	NA	NA	no	no	no	NA	no	no	no
464	SNX25	7.5	0.5	29	3	3.9	NA	NA	2.7	NA	NA	no	no	no	NA	no	no	no
465	SPAG9	7.5	0.5	29	3.5	4.1	NA	NA	2.7	NA	NA	no	no	no	NA	no	no	no
466	TGFBR2	7.5	0.9	27.5	4.5	5.8	NA	NA	5.4	NA	NA	yes	no	yes	In.ACMG & ACMG_QGP_Cancer_list_intersection_31 & In.OncoKb_1059 & In.Zhang.NEJM.565.genes & In.Bailey.CELL.Driver.Genes.299.genes & OncoKB.Annotated_OncoKB & Is.Tumor.Suppressor.Gene_OncoKB & MSK.IMPACT_OncoKB & MSK.HEME_OncoKB & FOUNDATION.ONE_OncoKB & FOUNDATION.ONE.HEME_OncoKB & SANGER.CGC.05.30.2017._OncoKB & In.custom.set_.to.be.checked.with.younes._787 & Tumor.Suppressor_Zhang	no	no	no
467	THSD7A	7.5	2.8	21.7	6.9	7.4	NA	NA	6	NA	NA	no	no	no	NA	no	no	no
468	TMEM185B	7.5	0.5	29	NA	0.4	NA	NA	NA	NA	NA	no	no	no	NA	no	no	no
469	USP26	7.5	0.9	27.5	3.5	4.5	NA	NA	4.4	NA	NA	no	no	no	NA	no	no	no
470	VPS13C	7.5	0.9	27.5	8.4	6.5	NA	NA	6.2	NA	NA	no	no	no	NA	no	no	no
471	ZBTB4	7.5	0.5	29	3.2	5.1	NA	NA	3.7	NA	NA	no	no	no	NA	no	no	no
472	ZNF208	7.5	3.3	20.3	6.2	7.7	NA	NA	5.6	NA	NA	no	no	no	NA	no	no	no
473	ZNRF3	7.5	0.9	27.5	3.5	6.2	NA	22.9	7.5	yes	NA	no	no	yes	In.OncoKb_1059 & OncoKB.Annotated_OncoKB & Is.Tumor.Suppressor.Gene_OncoKB & MSK.IMPACT_OncoKB	no	no	no
474	ABCA12	7.1	2.8	20.3	9.2	12	NA	NA	10.2	NA	NA	no	no	no	NA	no	no	no
475	AHDC1	7.1	1.4	24.6	5.2	5.4	NA	NA	6	NA	NA	no	no	no	NA	no	no	no
476	ASCC3	7.1	1.4	24.6	5.2	6.2	NA	NA	6.6	NA	NA	no	no	no	NA	no	no	no
477	ASTN2	7.1	2.4	21.7	5.7	10.1	NA	NA	7.9	NA	NA	no	no	no	NA	no	no	no
478	ATAD2B	7.1	1.9	23.2	4	5.2	NA	NA	2.7	NA	NA	no	no	no	NA	no	no	no
479	CCDC15	7.1	0.9	26.1	2.7	5.9	NA	NA	1.9	NA	NA	no	no	no	NA	no	no	no
480	CDH10	7.1	2.4	21.7	10.1	8.9	NA	NA	6.6	NA	NA	no	no	no	NA	no	no	no
481	CDH9	7.1	4.7	14.5	8.2	8.2	NA	NA	6.4	NA	NA	no	no	no	NA	no	no	no
482	CENPF	7.1	1.9	23.2	7.4	8.2	NA	NA	5.4	NA	NA	no	no	no	NA	yes	no	no
483	CHD8	7.1	NA	29	8.2	6.6	NA	NA	5.4	NA	NA	yes	no	yes	In.Bailey.CELL.Driver.Genes.299.genes & In.custom.set_.to.be.checked.with.younes._787	no	no	no
484	DAB2IP	7.1	0.5	27.5	3.5	6.1	NA	NA	3.3	NA	NA	no	no	no	NA	no	no	no
485	DLGAP3	7.1	1.4	24.6	5	4.8	NA	NA	6	NA	NA	no	no	no	NA	no	no	no
486	DOPEY1	7.1	1.9	23.2	7.2	NA	NA	NA	4.8	NA	NA	no	no	no	NA	no	no	no
487	EPHA5	7.1	2.4	21.7	7.7	6.5	NA	NA	5	NA	NA	no	no	yes	In.OncoKb_1059 & OncoKB.Annotated_OncoKB & MSK.IMPACT_OncoKB & MSK.HEME_OncoKB & FOUNDATION.ONE.HEME_OncoKB	no	no	no
488	FASN	7.1	0.9	26.1	7.4	10	NA	NA	8.7	NA	NA	no	no	no	NA	no	no	no
489	FLNA	7.1	0.5	27.5	8.2	8.5	NA	NA	12	NA	NA	no	no	yes	In.Zhang.NEJM.565.genes & In.Bailey.CELL.Driver.Genes.299.genes & In.custom.set_.to.be.checked.with.younes._787	no	no	no
490	FLT3LG	7.1	0.5	27.5	0.2	3.1	NA	NA	0.6	NA	NA	no	no	no	NA	no	no	no
491	FN1	7.1	3.8	17.4	10.4	11.4	NA	NA	10	NA	NA	no	no	no	NA	no	no	no
492	GCN1L1	7.1	0.9	26.1	8.9	NA	NA	NA	9.3	NA	NA	no	no	no	NA	no	no	no
493	GRID1	7.1	1.9	23.2	4.7	8.3	NA	NA	7.1	NA	NA	no	no	no	NA	no	no	no
494	IGSF10	7.1	0.9	26.1	7.4	8.2	NA	NA	6.8	NA	NA	no	no	no	NA	no	no	no
495	KIAA1024	7.1	1.4	24.6	6.2	NA	NA	NA	4.8	NA	NA	no	no	no	NA	no	no	no
496	LHX1	7.1	0.5	27.5	3.2	4.6	NA	NA	3.1	NA	NA	no	no	no	NA	no	no	no
497	LPHN2	7.1	2.8	20.3	6.7	NA	NA	NA	4.6	NA	NA	no	no	no	NA	no	no	no
498	LRRC53	7.1	0.5	27.5	NA	1.3	NA	NA	NA	NA	NA	no	no	no	NA	no	no	no
499	MAGI1	7.1	2.4	21.7	5.4	7.3	NA	NA	6	NA	NA	no	no	no	NA	no	no	no
500	MKI67	7.1	0.9	26.1	8.2	9.4	NA	NA	13.7	NA	NA	no	no	yes	In.OncoKb_1059 & FOUNDATION.ONE.HEME_OncoKB	yes	no	no
501	MLLT4	7.1	2.4	21.7	5	NA	NA	NA	7.7	NA	NA	no	no	no	NA	no	no	no
502	MXRA5	7.1	4.2	15.9	10.6	10	NA	NA	8.9	NA	NA	no	no	no	NA	no	no	no
503	NCOR1	7.1	1.4	24.6	7.4	6.7	NA	NA	4.4	NA	NA	yes	no	yes	In.OncoKb_1059 & In.Bailey.CELL.Driver.Genes.299.genes & OncoKB.Annotated_OncoKB & Is.Tumor.Suppressor.Gene_OncoKB & MSK.IMPACT_OncoKB & MSK.HEME_OncoKB & Vogelstein_OncoKB & SANGER.CGC.05.30.2017._OncoKB & In.custom.set_.to.be.checked.with.younes._787	no	no	no
504	NKTR	7.1	0.5	27.5	3.2	4.1	1.8	NA	3.9	NA	NA	no	no	no	NA	no	no	no
505	NPR1	7.1	1.9	23.2	3	3.5	NA	NA	3.7	NA	NA	no	no	no	NA	no	no	no
506	NRG1	7.1	2.8	20.3	5.9	7	NA	NA	7.3	NA	NA	no	no	yes	In.OncoKb_1059 & OncoKB.Annotated_OncoKB & Is.Oncogene_OncoKB & SANGER.CGC.05.30.2017._OncoKB	no	no	no
507	NUMA1	7.1	1.9	23.2	4.7	6.4	NA	NA	9.3	NA	NA	no	no	yes	In.OncoKb_1059 & In.Zhang.NEJM.565.genes & FOUNDATION.ONE.HEME_OncoKB & SANGER.CGC.05.30.2017._OncoKB & In.custom.set_.to.be.checked.with.younes._787	no	no	no
508	NUP205	7.1	1.9	23.2	8.2	7.4	NA	NA	6.8	NA	NA	no	no	no	NA	no	no	no
509	OBSL1	7.1	2.4	21.7	5.4	5.8	NA	NA	7.3	NA	NA	no	no	no	NA	no	no	no
510	PIEZO1	7.1	1.9	23.2	6.4	5.9	NA	NA	NA	NA	NA	no	no	no	NA	no	no	no
511	PRR14L	7.1	0.9	26.1	4.2	4.2	NA	NA	1	NA	NA	no	no	no	NA	no	no	no
512	PRRC2C	7.1	0.9	26.1	4.7	4.7	NA	NA	3.3	NA	NA	no	no	no	NA	no	no	no
513	PRSS56	7.1	0.9	26.1	NA	0.3	NA	NA	NA	NA	NA	no	no	no	NA	no	no	no
514	RANBP2	7.1	2.8	20.3	6.2	5.9	NA	NA	7.3	NA	NA	no	no	yes	In.OncoKb_1059 & SANGER.CGC.05.30.2017._OncoKB	no	no	no
515	RAPGEF6	7.1	0.9	26.1	4.2	7.1	NA	NA	3.1	NA	NA	no	no	no	NA	no	no	no
516	RP11-1220K2.2	7.1	2.4	21.7	0.5	0.5	NA	NA	0.2	NA	NA	no	no	no	NA	no	no	no
517	RTTN	7.1	1.4	24.6	4.7	5.9	NA	NA	5.2	NA	NA	no	no	no	NA	no	no	no
518	SPTAN1	7.1	0.5	27.5	5.4	5.5	NA	NA	6.8	NA	NA	no	no	yes	In.Bailey.CELL.Driver.Genes.299.genes & In.custom.set_.to.be.checked.with.younes._787	no	no	no
519	SPTBN1	7.1	2.4	21.7	7.7	8.9	NA	NA	10.2	NA	NA	no	no	no	NA	no	no	no
520	STAMBPL1	7.1	0.5	27.5	1.5	4.9	NA	NA	2.7	NA	NA	no	no	no	NA	no	no	no
521	THSD7B	7.1	3.8	17.4	8.7	8.3	NA	NA	5.6	NA	NA	no	no	no	NA	no	no	no
522	TNRC6B	7.1	1.4	24.6	7.2	8.2	NA	NA	4.4	NA	NA	no	no	no	NA	no	no	no
523	TRIOBP	7.1	1.4	24.6	8.2	9.6	NA	NA	9.3	NA	NA	no	no	no	NA	no	yes	no
524	VEPH1	7.1	0.5	27.5	3.2	6.1	NA	NA	2.5	NA	NA	no	no	no	NA	no	no	no
525	VWDE	7.1	2.8	20.3	5.2	5.4	NA	NA	NA	NA	NA	no	no	no	NA	no	no	no
526	ZAN	7.1	2.8	20.3	7.7	9.4	NA	NA	NA	NA	NA	no	no	no	NA	no	no	no
527	ZBTB7C	7.1	0.9	26.1	3.5	3.4	NA	NA	2.3	NA	NA	no	no	no	NA	no	no	no
528	ZFPM2	7.1	2.8	20.3	3.5	8.5	NA	NA	3.5	NA	NA	no	no	no	NA	no	no	no
529	ZNF853	7.1	3.3	18.8	1.7	2	NA	NA	0.2	NA	NA	no	no	no	NA	no	no	no
530	ABCA4	6.8	1.9	21.7	8.9	7.4	NA	NA	7.3	NA	NA	no	no	yes	In.Zhang.NEJM.565.genes & In.custom.set_.to.be.checked.with.younes._787	no	no	no
531	ADAMTS12	6.8	2.8	18.8	6.4	7.6	NA	NA	7.1	NA	NA	no	no	no	NA	no	no	no
532	ADAMTS16	6.8	4.2	14.5	9.4	9.2	NA	NA	7.9	NA	NA	no	no	no	NA	no	no	no
533	ADCY5	6.8	0.5	26.1	6.2	6.6	NA	NA	5.6	NA	NA	no	no	no	NA	no	no	no
534	ALK	6.8	1.4	23.2	7.2	7	NA	NA	8.5	NA	NA	no	no	yes	In.OncoKb_1059 & In.Zhang.NEJM.565.genes & In.Bailey.CELL.Driver.Genes.299.genes & In.Grobner.NATURE.159.Genes & In.ClinVar.Shan.Cancer.155.Genes & OncoKB.Annotated_OncoKB & Is.Oncogene_OncoKB & MSK.IMPACT_OncoKB & MSK.HEME_OncoKB & FOUNDATION.ONE_OncoKB & FOUNDATION.ONE.HEME_OncoKB & Vogelstein_OncoKB & SANGER.CGC.05.30.2017._OncoKB & In.custom.set_.to.be.checked.with.younes._787 & Kinase_Zhang	no	no	no
535	ANKRD26	6.8	1.9	21.7	5.4	5.1	NA	NA	4.1	NA	NA	no	no	no	NA	no	yes	no
536	AP3B1	6.8	0.5	26.1	2.7	4.4	NA	NA	3.3	NA	NA	no	no	no	NA	no	no	no
537	ATR	6.8	2.4	20.3	5.2	5	NA	NA	4.4	NA	NA	yes	no	yes	In.OncoKb_1059 & In.Bailey.CELL.Driver.Genes.299.genes & In.Kuan.Huang.CELL.99.genes & OncoKB.Annotated_OncoKB & Is.Tumor.Suppressor.Gene_OncoKB & MSK.IMPACT_OncoKB & MSK.HEME_OncoKB & FOUNDATION.ONE_OncoKB & FOUNDATION.ONE.HEME_OncoKB & SANGER.CGC.05.30.2017._OncoKB & In.custom.set_.to.be.checked.with.younes._787	no	no	no
538	B2M	6.8	0.9	24.6	4.5	4.3	NA	28.2	7.9	yes	yes	yes	no	yes	In.OncoKb_1059 & In.Bailey.CELL.Driver.Genes.299.genes & OncoKB.Annotated_OncoKB & Is.Tumor.Suppressor.Gene_OncoKB & MSK.IMPACT_OncoKB & MSK.HEME_OncoKB & FOUNDATION.ONE.HEME_OncoKB & Vogelstein_OncoKB & SANGER.CGC.05.30.2017._OncoKB & In.custom.set_.to.be.checked.with.younes._787	no	no	no
539	BCL9	6.8	2.8	18.8	8.9	7.8	NA	NA	5.2	NA	NA	no	no	yes	In.OncoKb_1059 & In.Zhang.NEJM.565.genes & OncoKB.Annotated_OncoKB & Is.Oncogene_OncoKB & FOUNDATION.ONE.HEME_OncoKB & SANGER.CGC.05.30.2017._OncoKB & In.custom.set_.to.be.checked.with.younes._787	no	no	no
540	BTBD7	6.8	0.5	26.1	4.7	4.1	NA	NA	3.7	NA	NA	no	no	no	NA	no	no	no
541	CACNA1C	6.8	2.4	20.3	9.2	9.1	NA	NA	6.6	NA	NA	no	no	no	NA	no	no	no
542	CASP8	6.8	NA	27.5	4.2	4.1	NA	18.3	5.4	yes	NA	yes	no	yes	In.OncoKb_1059 & In.Zhang.NEJM.565.genes & In.Bailey.CELL.Driver.Genes.299.genes & OncoKB.Annotated_OncoKB & Is.Tumor.Suppressor.Gene_OncoKB & MSK.IMPACT_OncoKB & MSK.HEME_OncoKB & FOUNDATION.ONE_OncoKB & Vogelstein_OncoKB & SANGER.CGC.05.30.2017._OncoKB & In.custom.set_.to.be.checked.with.younes._787 & Tumor.Suppressor_Zhang	no	no	no
543	CCDC108	6.8	1.4	23.2	6.4	NA	NA	NA	6.8	NA	NA	no	no	no	NA	no	no	no
544	CCDC18	6.8	NA	27.5	3	NA	NA	NA	2.7	NA	NA	no	no	no	NA	yes	no	no
545	CELSR2	6.8	0.9	24.6	8.7	9	NA	NA	10.8	NA	NA	no	no	no	NA	no	no	no
546	CHD5	6.8	1.4	23.2	6.4	8.9	NA	NA	7.5	NA	NA	no	no	no	NA	no	no	no
547	CIITA	6.8	1.4	23.2	5	6.9	NA	NA	4.6	NA	NA	no	no	yes	In.OncoKb_1059 & In.Zhang.NEJM.565.genes & OncoKB.Annotated_OncoKB & Is.Tumor.Suppressor.Gene_OncoKB & MSK.HEME_OncoKB & FOUNDATION.ONE.HEME_OncoKB & SANGER.CGC.05.30.2017._OncoKB & In.custom.set_.to.be.checked.with.younes._787	no	no	no
548	COL4A1	6.8	3.3	17.4	6.9	8	NA	NA	8.3	NA	NA	no	no	no	NA	yes	no	no
549	CROCC	6.8	2.4	20.3	6.9	7.5	NA	NA	5	NA	NA	no	no	no	NA	no	no	no
550	CTNNA3	6.8	1.9	21.7	5.4	7	NA	NA	3.7	NA	NA	no	no	no	NA	no	no	no
551	CUL9	6.8	1.4	23.2	7.9	7.1	NA	NA	8.9	NA	NA	no	no	no	NA	no	no	no
552	DENND1C	6.8	0.9	24.6	2.5	4.2	NA	NA	1	NA	NA	no	no	no	NA	no	no	no
553	DLG2	6.8	1.4	23.2	7.4	6.4	NA	NA	4.1	NA	NA	no	no	no	NA	no	no	no
554	DSCAML1	6.8	1.9	21.7	10.9	10.4	NA	NA	9.5	NA	NA	no	no	no	NA	no	no	no
555	DSP	6.8	0.5	26.1	7.2	7.5	NA	NA	7.5	NA	NA	no	no	no	NA	no	no	no
556	DYNC1I2	6.8	NA	27.5	2.5	2.6	NA	NA	0.8	NA	NA	no	no	no	NA	no	no	no
557	F8	6.8	1.4	23.2	7.2	8.1	NA	NA	6.6	NA	NA	no	no	no	NA	no	no	no
558	FLRT2	6.8	3.8	15.9	5.7	8.9	NA	NA	5.4	NA	NA	no	no	no	NA	no	no	no
559	FRMD4A	6.8	1.9	21.7	5	7.6	NA	26.7	8.7	NA	NA	no	no	no	NA	no	no	no
560	GRIN2C	6.8	0.5	26.1	3.2	4.9	NA	NA	2.9	NA	NA	no	no	no	NA	no	no	no
561	GRM7	6.8	0.9	24.6	6.2	7.6	NA	NA	4.1	NA	NA	no	no	no	NA	no	no	no
562	HRNR	6.8	4.7	13	9.4	9.9	NA	NA	14.5	NA	NA	no	no	no	NA	no	no	no
563	IRS4	6.8	4.2	14.5	6.2	6.1	NA	NA	7.7	NA	NA	no	no	yes	In.OncoKb_1059 & SANGER.CGC.05.30.2017._OncoKB	no	no	no
564	ITPR1	6.8	1.9	21.7	7.9	8.3	NA	NA	4.4	NA	NA	no	no	no	NA	yes	no	no
565	ITSN2	6.8	1.9	21.7	5.7	5.4	NA	NA	3.7	NA	NA	no	no	no	NA	no	no	no
566	KAT6A	6.8	1.4	23.2	4.5	7	NA	NA	6	NA	NA	no	no	yes	In.OncoKb_1059 & In.Zhang.NEJM.565.genes & OncoKB.Annotated_OncoKB & FOUNDATION.ONE.HEME_OncoKB & SANGER.CGC.05.30.2017._OncoKB & In.custom.set_.to.be.checked.with.younes._787	no	no	no
567	KCNA4	6.8	2.8	18.8	6.9	6.6	NA	NA	6	NA	NA	no	no	no	NA	no	no	no
568	KCNT1	6.8	1.9	21.7	3.2	7	NA	NA	6.2	NA	NA	no	no	no	NA	no	no	no
569	KCTD16	6.8	0.9	24.6	1.2	3.7	NA	NA	1.7	NA	NA	no	no	no	NA	no	no	no
570	KIAA1875	6.8	1.4	23.2	NA	NA	NA	NA	NA	NA	NA	no	no	no	NA	no	no	no
571	KIF1B	6.8	1.9	21.7	4.7	4.9	NA	NA	5.8	NA	NA	no	no	no	NA	no	no	no
572	KIF20B	6.8	0.9	24.6	4.5	4.2	NA	NA	4.6	NA	NA	no	no	no	NA	yes	no	no
573	KIF21B	6.8	1.4	23.2	5.7	5.5	NA	NA	7.3	NA	NA	no	no	no	NA	no	no	no
574	KIF7	6.8	0.9	24.6	3	6.1	NA	NA	4.6	NA	NA	no	no	no	NA	no	no	no
575	LARP4B	6.8	NA	27.5	7.7	5.5	NA	19.1	6.4	NA	NA	no	no	no	NA	no	no	no
576	MAGEC1	6.8	4.2	14.5	9.2	9.1	NA	NA	8.7	NA	NA	no	no	no	NA	no	no	no
577	MAP3K1	6.8	2.4	20.3	5.4	3.5	NA	NA	4.8	NA	NA	yes	no	yes	In.OncoKb_1059 & In.Bailey.CELL.Driver.Genes.299.genes & OncoKB.Annotated_OncoKB & Is.Tumor.Suppressor.Gene_OncoKB & MSK.IMPACT_OncoKB & MSK.HEME_OncoKB & FOUNDATION.ONE_OncoKB & FOUNDATION.ONE.HEME_OncoKB & Vogelstein_OncoKB & SANGER.CGC.05.30.2017._OncoKB & In.custom.set_.to.be.checked.with.younes._787	no	no	no
578	MSH6	6.8	0.5	26.1	4.7	6.4	NA	NA	4.8	NA	NA	no	no	yes	In.ACMG & ACMG_QGP_Cancer_list_intersection_31 & In.OncoKb_1059 & In.Zhang.NEJM.565.genes & In.Bailey.CELL.Driver.Genes.299.genes & In.Grobner.NATURE.159.Genes & In.ClinVar.Shan.Cancer.155.Genes & In.Kuan.Huang.CELL.99.genes & OncoKB.Annotated_OncoKB & Is.Tumor.Suppressor.Gene_OncoKB & MSK.IMPACT_OncoKB & MSK.HEME_OncoKB & FOUNDATION.ONE_OncoKB & FOUNDATION.ONE.HEME_OncoKB & Vogelstein_OncoKB & S…	no	no	no
579	MTOR	6.8	2.4	20.3	9.7	6.8	NA	NA	8.1	NA	NA	yes	no	yes	In.OncoKb_1059 & In.Bailey.CELL.Driver.Genes.299.genes & OncoKB.Annotated_OncoKB & Is.Oncogene_OncoKB & MSK.IMPACT_OncoKB & MSK.HEME_OncoKB & FOUNDATION.ONE_OncoKB & FOUNDATION.ONE.HEME_OncoKB & SANGER.CGC.05.30.2017._OncoKB & In.custom.set_.to.be.checked.with.younes._787	no	no	no
580	MYH14	6.8	1.4	23.2	9.7	8.1	NA	NA	6.6	NA	NA	no	no	no	NA	no	no	no
581	NCAM1	6.8	1.4	23.2	5.9	NA	NA	NA	4.1	NA	NA	no	no	no	NA	no	no	no
582	NCOA6	6.8	0.5	26.1	5	6.8	NA	NA	5.4	NA	NA	no	no	no	NA	no	no	no
583	NRXN3	6.8	2.8	18.8	5	9	NA	NA	6.4	NA	NA	no	no	no	NA	no	no	no
584	NUP210L	6.8	2.4	20.3	5.4	5.9	NA	NA	3.7	NA	NA	no	no	no	NA	no	no	no
585	NYAP1	6.8	0.9	24.6	3.2	4	NA	NA	3.9	NA	NA	no	no	no	NA	no	no	no
586	PAXIP1	6.8	0.5	26.1	3.7	6.5	NA	NA	1.5	NA	NA	no	no	no	NA	no	no	no
587	PCDH18	6.8	4.2	14.5	8.4	7.7	NA	NA	4.6	NA	NA	no	no	no	NA	no	no	no
588	PCNXL2	6.8	0.5	26.1	5.7	NA	NA	NA	5.6	NA	NA	no	no	no	NA	no	no	no
589	PLCG2	6.8	1.9	21.7	7.2	5.9	NA	NA	7.9	NA	NA	no	no	yes	In.OncoKb_1059 & OncoKB.Annotated_OncoKB & Is.Oncogene_OncoKB & MSK.IMPACT_OncoKB & MSK.HEME_OncoKB & FOUNDATION.ONE.HEME_OncoKB	no	no	no
590	POTEE	6.8	2.8	18.8	4.2	5.2	NA	NA	2.3	NA	NA	no	no	no	NA	no	yes	no
591	PRRC2B	6.8	1.4	23.2	4.7	8.1	NA	NA	3.5	NA	NA	no	no	no	NA	no	no	no
592	PRRG1	6.8	NA	27.5	1.7	3.2	NA	NA	1.5	NA	NA	no	no	no	NA	no	no	no
593	PSD	6.8	0.5	26.1	4	2.9	NA	NA	6	NA	NA	no	no	no	NA	no	no	no
594	PTPN23	6.8	0.5	26.1	3.7	4.7	NA	NA	6.2	NA	NA	no	no	no	NA	no	no	no
595	PTPRK	6.8	NA	27.5	8.2	7.5	NA	NA	6.2	NA	NA	no	no	yes	In.OncoKb_1059 & SANGER.CGC.05.30.2017._OncoKB	no	no	no
596	PXDNL	6.8	2.4	20.3	8.7	17.3	NA	NA	7.5	NA	NA	no	no	no	NA	no	no	no
597	RALGAPA2	6.8	1.4	23.2	4.7	10.5	NA	NA	3.7	NA	NA	no	no	no	NA	no	no	no
598	REPIN1	6.8	0.9	24.6	1.2	1.9	NA	NA	1.2	NA	NA	no	no	no	NA	no	no	no
599	RIMBP2	6.8	4.2	14.5	8.2	9.3	NA	NA	5.6	NA	NA	no	no	no	NA	no	no	no
600	ROCK1	6.8	0.9	24.6	5.4	5.2	NA	NA	3.1	NA	NA	no	no	no	NA	no	no	no
601	SCN11A	6.8	1.9	21.7	7.2	6.7	NA	NA	7.3	NA	NA	no	no	no	NA	no	no	no
602	SCN1A	6.8	2.8	18.8	10.6	8.8	NA	NA	6	NA	NA	no	no	no	NA	no	no	no
603	SFMBT2	6.8	2.8	18.8	7.9	9.7	NA	NA	4.4	NA	NA	no	no	no	NA	no	no	no
604	SGOL2	6.8	1.4	23.2	3.7	NA	NA	NA	5.2	NA	NA	no	no	no	NA	yes	no	no
605	SLC12A6	6.8	0.9	24.6	4	6	NA	NA	3.1	NA	NA	no	no	no	NA	no	no	no
606	SLC4A11	6.8	0.9	24.6	4.7	6.1	NA	NA	5.2	NA	NA	no	no	no	NA	no	no	no
607	SPATA31D1	6.8	1.9	21.7	6.2	6.4	NA	NA	5.6	NA	NA	no	no	no	NA	no	no	no
608	SPTBN2	6.8	2.8	18.8	6.2	9	NA	NA	7.9	NA	NA	no	no	no	NA	no	no	no
609	STAB2	6.8	0.5	26.1	6.9	8.6	NA	NA	7.3	NA	NA	no	no	no	NA	no	no	no
610	SZT2	6.8	0.9	24.6	5.9	9.1	NA	NA	10.6	NA	NA	no	no	no	NA	no	no	no
611	TACC2	6.8	0.5	26.1	5.4	6.8	NA	NA	5.8	NA	NA	no	no	no	NA	no	no	no
612	TCEB3	6.8	NA	27.5	2	NA	NA	NA	3.7	NA	NA	no	no	no	NA	no	no	no
613	TECTA	6.8	3.8	15.9	10.6	12.2	NA	NA	10.2	NA	NA	no	no	no	NA	no	no	no
614	TIAM1	6.8	1.9	21.7	7.2	9	NA	NA	7.9	NA	NA	no	no	no	NA	no	no	no
615	TRPC3	6.8	1.4	23.2	6.4	6.6	NA	NA	3.3	NA	NA	no	no	no	NA	no	no	no
616	TRPM3	6.8	2.4	20.3	7.2	8.7	NA	NA	9.5	NA	NA	no	no	no	NA	no	no	no
617	USP34	6.8	1.9	21.7	8.7	8.5	NA	NA	8.1	NA	NA	no	no	no	NA	no	no	no
618	ZDHHC8	6.8	0.5	26.1	3.7	4.2	NA	NA	3.9	yes	NA	no	no	no	NA	no	no	no
619	ZNF106	6.8	0.9	24.6	4	6.4	NA	NA	4.8	NA	NA	no	no	no	NA	no	no	no
620	ZNF804A	6.8	3.3	17.4	6.9	6.1	NA	NA	4.1	NA	NA	no	no	no	NA	no	no	no
621	A2M	6.4	3.3	15.9	5.7	7.2	NA	NA	4.4	NA	NA	no	no	no	NA	no	no	no
622	ADAM23	6.4	1.4	21.7	2.7	3.6	NA	NA	2.7	NA	NA	no	no	no	NA	no	no	no
623	ADAMTS2	6.4	2.8	17.4	8.7	8	NA	NA	8.9	NA	NA	no	no	no	NA	no	no	no
624	ALPK2	6.4	1.9	20.3	5.9	7.2	NA	NA	4.6	NA	NA	no	no	no	NA	no	no	no
625	ARID1B	6.4	1.9	20.3	7.7	7.5	NA	NA	7.3	NA	NA	no	no	yes	In.OncoKb_1059 & OncoKB.Annotated_OncoKB & Is.Tumor.Suppressor.Gene_OncoKB & MSK.IMPACT_OncoKB & MSK.HEME_OncoKB & Vogelstein_OncoKB & SANGER.CGC.05.30.2017._OncoKB	no	no	no
626	ATAD5	6.4	0.5	24.6	6.2	5.1	NA	NA	4.6	NA	NA	no	no	no	NA	yes	no	no
627	ATP13A3	6.4	0.9	23.2	4	7.3	NA	NA	3.5	NA	NA	no	no	no	NA	no	no	no
628	BAZ1A	6.4	0.9	23.2	4.2	3.4	NA	NA	3.1	NA	NA	no	no	no	NA	no	no	no
629	BRWD1	6.4	0.9	23.2	5.2	6.6	NA	NA	6.4	NA	NA	no	no	no	NA	no	no	no
630	CACNA1G	6.4	NA	26.1	7.2	11.8	NA	NA	7.7	NA	NA	no	no	no	NA	no	no	no
631	CALD1	6.4	1.4	21.7	5.9	5.6	NA	NA	3.5	NA	NA	no	no	no	NA	no	no	no
632	CAMTA1	6.4	0.9	23.2	5.9	8.2	NA	NA	8.1	NA	NA	no	no	yes	In.OncoKb_1059 & In.Zhang.NEJM.565.genes & FOUNDATION.ONE.HEME_OncoKB & SANGER.CGC.05.30.2017._OncoKB & In.custom.set_.to.be.checked.with.younes._787 & Tumor.Suppressor_Zhang	no	no	no
633	CD93	6.4	1.4	21.7	6.4	4.5	NA	NA	4.6	NA	NA	no	no	no	NA	no	no	no
634	CDH12	6.4	2.4	18.8	5	6.2	NA	NA	6.2	NA	NA	no	no	no	NA	no	no	no
635	CKAP2	6.4	NA	26.1	3	4.4	NA	NA	1.2	NA	NA	no	no	no	NA	no	no	no
636	CNNM1	6.4	0.9	23.2	4.7	6.7	NA	NA	2.1	NA	NA	no	no	no	NA	no	no	no
637	CNTN5	6.4	3.3	15.9	7.7	7.4	NA	NA	3.5	NA	NA	no	no	no	NA	no	no	no
638	CNTNAP2	6.4	3.3	15.9	8.4	9	NA	NA	6.8	NA	NA	no	no	no	NA	no	no	no
639	CNTNAP4	6.4	3.3	15.9	7.7	6.3	NA	NA	3.9	NA	NA	no	no	no	NA	no	no	no
640	CNTROB	6.4	0.9	23.2	3.7	4	NA	NA	3.3	NA	NA	no	no	no	NA	no	no	no
641	COL27A1	6.4	3.3	15.9	9.2	8.6	NA	NA	9.3	NA	NA	no	no	no	NA	no	no	no
642	COL4A6	6.4	2.8	17.4	5.4	5.9	NA	NA	5.6	NA	NA	no	no	no	NA	no	no	no
643	CRTC1	6.4	1.9	20.3	4.2	4.1	NA	NA	5.4	yes	NA	no	no	yes	In.OncoKb_1059 & In.Zhang.NEJM.565.genes & SANGER.CGC.05.30.2017._OncoKB & In.custom.set_.to.be.checked.with.younes._787	no	no	no
644	DCLK1	6.4	5.2	10.1	6.2	8	NA	NA	6.6	NA	NA	no	no	no	NA	yes	no	no
645	EPG5	6.4	1.9	20.3	7.7	6.6	NA	NA	6.4	NA	NA	no	no	no	NA	no	no	no
646	EPHA10	6.4	3.3	15.9	4.2	6.5	NA	NA	5	NA	NA	no	no	no	NA	no	no	no
647	EPHA2	6.4	0.5	24.6	4.2	4.4	NA	NA	4.4	NA	NA	yes	no	yes	In.Bailey.CELL.Driver.Genes.299.genes & In.custom.set_.to.be.checked.with.younes._787	no	no	no
648	GCC2	6.4	0.5	24.6	4.2	4.7	NA	NA	4.4	NA	NA	no	no	no	NA	no	no	no
649	GLI2	6.4	3.3	15.9	4.7	8.4	NA	NA	7.5	NA	NA	no	no	no	NA	no	no	no
650	GOLGB1	6.4	2.8	17.4	7.2	6.7	NA	NA	7.5	NA	NA	no	no	no	NA	no	yes	no
651	GPR179	6.4	1.4	21.7	7.7	7.2	NA	NA	9.1	NA	NA	no	no	no	NA	no	no	no
652	HDAC2	6.4	0.5	24.6	2	5.5	NA	NA	1.7	NA	NA	no	no	no	NA	no	no	no
653	HDAC9	6.4	1.4	21.7	6.4	13.7	NA	NA	3.1	NA	NA	no	no	no	NA	no	no	no
654	HERC5	6.4	0.9	23.2	3.5	3.5	NA	NA	3.3	NA	NA	no	no	no	NA	no	no	no
655	HOXB3	6.4	0.9	23.2	2	3.9	NA	NA	2.9	NA	NA	no	no	no	NA	no	no	no
656	INTS1	6.4	1.4	21.7	4.5	7.9	NA	NA	6	NA	NA	no	no	no	NA	no	no	no
657	JAKMIP1	6.4	2.8	17.4	5.2	5.9	NA	NA	5	NA	NA	no	no	no	NA	no	no	no
658	KIAA0825	6.4	0.5	24.6	6.2	1.5	NA	NA	0.6	NA	NA	no	no	no	NA	no	no	no
659	KIAA1429	6.4	1.4	21.7	5.2	NA	NA	NA	3.1	NA	NA	no	no	no	NA	no	no	no
660	KIAA1549	6.4	0.5	24.6	6.2	7.7	NA	NA	7.5	NA	NA	no	no	yes	In.Zhang.NEJM.565.genes & In.custom.set_.to.be.checked.with.younes._787	no	no	no
661	KIAA1549L	6.4	2.8	17.4	5.9	13	NA	NA	6.8	NA	NA	no	no	no	NA	no	no	no
662	KIAA1731	6.4	0.9	23.2	5.7	NA	NA	NA	NA	NA	NA	no	no	no	NA	no	no	no
663	KIF21A	6.4	1.4	21.7	6.9	6.6	NA	NA	7.9	NA	NA	no	no	no	NA	no	no	no
664	KMT2E	6.4	1.4	21.7	5.4	5.9	NA	NA	5.2	NA	NA	no	no	no	NA	no	no	no
665	LRBA	6.4	1.9	20.3	5	7.6	NA	NA	4.8	NA	NA	no	no	no	NA	no	no	no
666	LRRIQ3	6.4	0.5	24.6	5.2	4.9	NA	NA	3.1	NA	NA	no	no	no	NA	no	no	no
667	LTBP4	6.4	2.4	18.8	5.9	6.5	NA	NA	5.8	NA	NA	no	no	no	NA	no	no	no
668	LYST	6.4	2.8	17.4	7.4	7	NA	NA	9.8	NA	NA	no	no	no	NA	no	no	no
669	MAP1B	6.4	1.9	20.3	8.4	9	NA	NA	6.8	NA	NA	no	no	no	NA	yes	no	no
670	MN1	6.4	2.8	17.4	4.5	6.4	NA	NA	4.8	NA	NA	no	no	yes	In.OncoKb_1059 & In.Zhang.NEJM.565.genes & FOUNDATION.ONE.HEME_OncoKB & SANGER.CGC.05.30.2017._OncoKB & In.custom.set_.to.be.checked.with.younes._787 & Tumor.Suppressor_Zhang	no	no	no
671	MSLNL	6.4	1.4	21.7	3	4.5	NA	NA	4.4	NA	NA	no	no	no	NA	no	no	no
672	MYH13	6.4	1.9	20.3	7.7	11	NA	NA	5.2	NA	NA	no	no	no	NA	no	no	no
673	MYO7A	6.4	0.5	24.6	7.2	7.7	NA	NA	3.7	NA	NA	no	no	no	NA	no	no	no
674	NELL2	6.4	1.4	21.7	4.7	5.5	NA	NA	3.3	NA	NA	no	no	no	NA	no	no	no
675	NOTCH1	6.4	0.9	23.2	5	7	NA	NA	11.8	NA	NA	yes	no	yes	In.OncoKb_1059 & In.Zhang.NEJM.565.genes & In.Bailey.CELL.Driver.Genes.299.genes & In.ClinVar.Shan.Cancer.155.Genes & OncoKB.Annotated_OncoKB & Is.Oncogene_OncoKB & Is.Tumor.Suppressor.Gene_OncoKB & MSK.IMPACT_OncoKB & MSK.HEME_OncoKB & FOUNDATION.ONE_OncoKB & FOUNDATION.ONE.HEME_OncoKB & Vogelstein_OncoKB & SANGER.CGC.05.30.2017._OncoKB & In.custom.set_.to.be.checked.with.younes._787 & Tumor.Sup…	no	no	no
676	NOVA1	6.4	0.5	24.6	4.7	3.5	NA	NA	1.9	NA	NA	no	no	no	NA	no	no	no
677	NSD1	6.4	1.9	20.3	6.2	4.9	NA	NA	6	NA	NA	yes	no	yes	In.OncoKb_1059 & In.Zhang.NEJM.565.genes & In.Bailey.CELL.Driver.Genes.299.genes & In.Grobner.NATURE.159.Genes & OncoKB.Annotated_OncoKB & Is.Oncogene_OncoKB & Is.Tumor.Suppressor.Gene_OncoKB & MSK.IMPACT_OncoKB & MSK.HEME_OncoKB & FOUNDATION.ONE.HEME_OncoKB & SANGER.CGC.05.30.2017._OncoKB & In.custom.set_.to.be.checked.with.younes._787	no	no	no
678	OTOF	6.4	2.4	18.8	5.9	8.3	NA	NA	7.5	NA	NA	no	no	no	NA	no	no	no
679	PAX1	6.4	1.9	20.3	2.2	3.6	NA	NA	4.4	NA	NA	no	no	no	NA	no	no	no
680	PCDHB1	6.4	1.9	20.3	4.7	4.7	NA	NA	3.3	NA	NA	no	no	no	NA	no	no	no
681	PDZD2	6.4	1.4	21.7	7.9	10.9	NA	NA	9.5	NA	NA	no	no	no	NA	no	no	no
682	PKDREJ	6.4	0.9	23.2	7.4	6.7	NA	NA	8.1	NA	NA	no	no	no	NA	no	no	no
683	PLEKHA7	6.4	0.9	23.2	3	6	NA	NA	6	NA	NA	no	no	no	NA	no	no	no
684	PRTG	6.4	1.4	21.7	4	5.5	NA	NA	2.9	NA	NA	no	no	no	NA	no	no	no
685	PTCHD4	6.4	2.8	17.4	3.5	3.3	NA	NA	2.9	NA	NA	no	no	no	NA	no	no	no
686	PTPRD	6.4	1.4	21.7	5.2	6.1	NA	NA	6.6	NA	NA	no	no	yes	In.OncoKb_1059 & In.Bailey.CELL.Driver.Genes.299.genes & OncoKB.Annotated_OncoKB & Is.Tumor.Suppressor.Gene_OncoKB & MSK.IMPACT_OncoKB & MSK.HEME_OncoKB & In.custom.set_.to.be.checked.with.younes._787	no	no	no
687	RBM43	6.4	0.5	24.6	1.2	2.2	NA	NA	0.8	NA	NA	no	no	no	NA	no	no	no
688	RNF128	6.4	NA	26.1	2.5	2.6	NA	14.5	4.4	yes	NA	no	no	no	NA	no	no	no
689	SCRIB	6.4	0.9	23.2	4.5	6.4	NA	NA	6.2	NA	NA	no	no	no	NA	no	no	no
690	SEMA6B	6.4	0.9	23.2	3	2	NA	NA	1.7	NA	NA	no	no	no	NA	no	no	no
691	SETBP1	6.4	0.9	23.2	7.2	6.8	NA	NA	5.4	NA	NA	no	no	yes	In.OncoKb_1059 & In.Bailey.CELL.Driver.Genes.299.genes & In.Grobner.NATURE.159.Genes & In.Kuan.Huang.CELL.99.genes & OncoKB.Annotated_OncoKB & Is.Oncogene_OncoKB & MSK.HEME_OncoKB & FOUNDATION.ONE.HEME_OncoKB & Vogelstein_OncoKB & SANGER.CGC.05.30.2017._OncoKB & In.custom.set_.to.be.checked.with.younes._787	no	no	no
692	SETX	6.4	1.9	20.3	7.2	7.4	NA	NA	6.6	NA	NA	no	no	no	NA	no	no	no
693	SHROOM3	6.4	0.5	24.6	4.7	5.2	NA	NA	5.6	NA	NA	no	no	no	NA	no	no	no
694	SIGLEC1	6.4	2.4	18.8	6.2	6.9	NA	NA	5.6	NA	NA	no	no	no	NA	no	no	no
695	SLC16A4	6.4	NA	26.1	1.2	4.1	NA	NA	0.8	NA	NA	no	no	no	NA	no	no	no
696	SLITRK1	6.4	3.8	14.5	6.7	8.7	NA	NA	7.1	NA	NA	no	no	no	NA	no	no	no
697	SMARCA2	6.4	2.8	17.4	5.2	9.5	NA	NA	5	NA	NA	no	no	yes	In.OncoKb_1059 & In.Grobner.NATURE.159.Genes & OncoKB.Annotated_OncoKB & Is.Tumor.Suppressor.Gene_OncoKB & MSK.IMPACT_OncoKB & In.custom.set_.to.be.checked.with.younes._787	no	no	no
698	SNED1	6.4	1.9	20.3	4.2	6.4	NA	NA	4.8	NA	NA	no	no	no	NA	no	no	no
699	SNTG1	6.4	2.8	17.4	5	11.2	NA	NA	2.7	NA	NA	no	no	no	NA	no	no	no
700	SPECC1	6.4	NA	26.1	5.2	9.8	NA	NA	6.4	NA	NA	no	no	yes	In.Zhang.NEJM.565.genes & In.custom.set_.to.be.checked.with.younes._787	no	no	no
701	ST18	6.4	2.4	18.8	4.7	3.2	NA	NA	4.4	NA	NA	no	no	no	NA	no	no	no
702	SULF1	6.4	0.9	23.2	4.7	6.1	NA	NA	5	NA	NA	no	no	no	NA	no	no	no
703	TCERG1L	6.4	3.3	15.9	3	4.5	NA	NA	2.3	NA	NA	no	no	no	NA	no	no	no
704	TLN1	6.4	1.4	21.7	6.2	7.1	NA	NA	6	NA	NA	no	no	no	NA	no	no	no
705	TNKS	6.4	0.9	23.2	4.7	4.6	NA	NA	5.8	NA	NA	no	no	no	NA	no	no	no
706	TNRC6A	6.4	1.9	20.3	5	7	NA	NA	3.9	NA	NA	no	no	no	NA	no	no	no
707	TTC28	6.4	1.4	21.7	7.2	6.7	NA	NA	NA	NA	NA	no	no	no	NA	yes	no	no
708	TULP4	6.4	0.9	23.2	7.7	7.5	NA	NA	6	NA	NA	no	no	no	NA	no	no	no
709	ULK1	6.4	1.4	21.7	4.5	5	NA	NA	4.4	NA	NA	no	no	no	NA	no	no	no
710	WNK3	6.4	1.4	21.7	5.7	6.1	NA	NA	5.4	NA	NA	no	no	no	NA	no	no	no
711	ZIC3	6.4	5.2	10.1	2.7	3.1	NA	NA	4.6	NA	NA	no	no	no	NA	no	no	no
712	ZNF729	6.4	4.2	13	NA	0.5	NA	NA	NA	NA	NA	no	no	no	NA	no	no	no
713	ABCA2	6	0.9	21.7	7.7	6.6	NA	NA	9.1	NA	NA	no	no	no	NA	no	no	no
714	ABCC4	6	2.4	17.4	4	4.2	NA	NA	2.7	NA	NA	no	no	no	NA	no	no	no
715	ADAMTS19	6	2.4	17.4	3.5	4.2	NA	NA	4.6	NA	NA	no	no	no	NA	no	no	no
716	ADAMTS9	6	1.4	20.3	6.4	6.2	NA	NA	6.2	NA	NA	no	no	no	NA	no	no	no
717	ANKRD44	6	1.4	20.3	2.7	1.4	NA	NA	2.7	NA	NA	no	no	no	NA	no	yes	no
718	ARV1	6	NA	24.6	1.2	2.7	NA	NA	0.6	NA	NA	no	no	no	NA	no	no	no
719	BCL11B	6	2.8	15.9	2.2	5.6	NA	NA	4.1	NA	NA	no	no	yes	In.OncoKb_1059 & In.Zhang.NEJM.565.genes & OncoKB.Annotated_OncoKB & Is.Tumor.Suppressor.Gene_OncoKB & MSK.HEME_OncoKB & FOUNDATION.ONE.HEME_OncoKB & SANGER.CGC.05.30.2017._OncoKB & In.custom.set_.to.be.checked.with.younes._787	no	no	yes
720	CACNA1D	6	0.5	23.2	7.2	7.9	NA	NA	8.7	NA	NA	no	no	yes	In.OncoKb_1059 & SANGER.CGC.05.30.2017._OncoKB	no	no	no
721	CASKIN1	6	0.9	21.7	3.7	4.4	NA	NA	3.5	NA	NA	no	no	no	NA	no	no	no
722	CDH8	6	3.3	14.5	6.7	8.3	NA	NA	8.3	NA	NA	no	no	no	NA	no	no	no
723	CEP128	6	1.4	20.3	3.5	3.6	NA	NA	3.9	NA	NA	no	no	no	NA	no	no	no
724	CHD6	6	NA	24.6	7.4	8.7	NA	NA	11.2	NA	NA	no	no	no	NA	no	no	no
725	CHD9	6	1.4	20.3	6.7	6.2	NA	NA	5	NA	NA	no	no	no	NA	no	no	no
726	CPAMD8	6	0.9	21.7	7.9	10	NA	NA	9.3	NA	NA	no	no	no	NA	no	no	no
727	DENND4B	6	0.5	23.2	6.7	5.2	NA	NA	5.8	NA	NA	no	no	no	NA	no	no	no
728	DGKI	6	3.8	13	3.7	4.6	NA	NA	6.6	NA	NA	no	no	no	NA	no	no	no
729	DOPEY2	6	2.4	17.4	5.4	NA	NA	NA	6.6	NA	NA	no	no	no	NA	no	no	no
730	DYSF	6	0.5	23.2	10.9	10.5	NA	NA	9.5	NA	NA	no	no	no	NA	no	no	no
731	ECE2	6	2.4	17.4	4.7	6.9	NA	NA	4.4	NA	NA	no	no	no	NA	yes	no	no
732	EML6	6	0.5	23.2	6.7	5.4	NA	NA	NA	NA	NA	no	no	no	NA	no	no	no
733	FAM193A	6	1.4	20.3	5.2	5.1	NA	NA	4.4	NA	NA	no	no	no	NA	no	yes	no
734	FAM230A	6	1.4	20.3	NA	NA	NA	NA	NA	NA	NA	no	no	no	NA	no	yes	no
735	FIGN	6	1.9	18.8	4.5	5.1	NA	NA	4.1	NA	NA	no	no	no	NA	no	no	no
736	G2E3	6	0.5	23.2	2.2	2.7	NA	NA	2.5	NA	NA	no	no	no	NA	no	no	no
737	GINS1	6	NA	24.6	0.7	1.9	NA	NA	0.4	NA	NA	no	no	no	NA	yes	no	no
738	GOT1L1	6	1.4	20.3	1.2	1.3	NA	NA	1.2	NA	NA	no	no	no	NA	no	no	no
739	GPR158	6	2.4	17.4	7.2	5.8	NA	NA	5	NA	NA	no	no	no	NA	no	no	no
740	HCK	6	0.9	21.7	2.2	3.7	NA	NA	2.3	NA	NA	no	no	no	NA	no	no	no
741	HECW2	6	1.9	18.8	6.2	5.5	NA	NA	5	NA	NA	no	no	no	NA	no	no	no
742	INSRR	6	1.4	20.3	5.4	3.8	NA	NA	6.2	NA	NA	no	no	no	NA	no	no	no
743	IRX2	6	3.3	14.5	2.2	4.1	NA	NA	6.4	NA	NA	no	no	no	NA	no	no	no
744	ITPR2	6	0.5	23.2	6.9	6.6	NA	NA	6.8	NA	NA	no	no	no	NA	no	no	no
745	ITSN1	6	1.4	20.3	5.7	7.6	NA	NA	7.1	NA	NA	no	no	no	NA	no	no	no
746	JAG2	6	NA	24.6	4.2	4.5	NA	NA	4.8	NA	NA	no	no	no	NA	no	no	no
747	KIAA0947	6	0.9	21.7	6.7	NA	NA	NA	5	NA	NA	no	no	no	NA	no	no	no
748	KIAA1211	6	0.5	23.2	4.7	6.1	NA	NA	4.8	NA	NA	no	no	no	NA	no	no	no
749	KIAA1217	6	0.5	23.2	6.7	7.6	NA	NA	5.6	NA	NA	no	no	no	NA	no	no	no
750	KIAA1244	6	0.5	23.2	5.7	NA	NA	NA	3.5	NA	NA	no	no	no	NA	no	no	no
751	KIF2B	6	2.8	15.9	4.2	6.6	NA	NA	6.6	NA	NA	no	no	no	NA	no	no	no
752	LIMCH1	6	0.9	21.7	4	4.2	NA	NA	2.9	NA	NA	no	no	no	NA	no	no	no
753	LRRIQ1	6	1.4	20.3	8.4	8.1	NA	NA	6	NA	NA	no	no	no	NA	no	no	no
754	LTBP2	6	0.9	21.7	6.4	7.6	NA	NA	6	NA	NA	no	no	no	NA	no	no	no
755	MAPRE3	6	NA	24.6	1	1.6	NA	NA	1.9	NA	NA	no	no	no	NA	no	no	no
756	MPDZ	6	3.8	13	5.9	6.7	NA	NA	5.8	NA	NA	no	no	no	NA	no	no	no
757	MYH3	6	0.9	21.7	5.7	5.9	NA	NA	6.8	NA	NA	no	no	no	NA	no	no	no
758	MYH7	6	0.9	21.7	7.4	8.8	NA	NA	7.5	NA	NA	no	no	no	NA	no	no	no
759	MYO18A	6	1.4	20.3	5.7	8.4	NA	NA	6	NA	NA	no	no	yes	In.OncoKb_1059 & FOUNDATION.ONE.HEME_OncoKB	no	no	no
760	MYO3A	6	2.4	17.4	8.4	8.2	NA	NA	6.4	NA	NA	no	no	no	NA	no	no	no
761	MYO5A	6	3.3	14.5	6.9	6.2	NA	NA	5.6	NA	NA	no	no	yes	In.OncoKb_1059 & SANGER.CGC.05.30.2017._OncoKB	no	no	no
762	MYOCD	6	NA	24.6	4.2	5.4	NA	NA	5.8	NA	NA	no	no	no	NA	no	no	no
763	MYOF	6	1.4	20.3	5	7.1	NA	NA	6	NA	NA	no	no	no	NA	no	no	no
764	NBEAL2	6	0.5	23.2	7.9	9.3	NA	NA	7.7	NA	NA	no	no	no	NA	no	no	no
765	NCKAP5	6	1.9	18.8	7.7	8.6	NA	NA	6.2	NA	NA	no	no	no	NA	no	no	no
766	NOS1	6	1.4	20.3	8.7	9.1	NA	NA	9.5	NA	NA	no	no	no	NA	no	no	no
767	PCDH11X	6	2.8	15.9	9.9	7.9	NA	NA	4.4	NA	NA	no	no	no	NA	no	no	no
768	PCDH7	6	1.9	18.8	6.7	7.6	NA	NA	5.6	NA	NA	no	no	no	NA	no	no	no
769	PCDHB4	6	0.9	21.7	5.2	6.1	NA	NA	4.4	NA	NA	no	no	no	NA	no	no	no
770	PDE6B	6	2.4	17.4	2.7	4	NA	NA	1.5	NA	NA	no	no	no	NA	no	no	no
771	PLCH1	6	1.9	18.8	5.2	5.2	NA	NA	3.9	NA	NA	no	no	no	NA	no	no	no
772	PLXNB1	6	0.9	21.7	6.9	6.8	NA	NA	7.1	NA	NA	no	no	no	NA	no	no	no
773	PNPLA7	6	0.5	23.2	3.5	4.9	NA	NA	7.1	NA	NA	no	no	no	NA	no	no	no
774	PRDM16	6	2.4	17.4	5.2	5.7	NA	NA	6.2	NA	NA	no	no	yes	In.OncoKb_1059 & In.Zhang.NEJM.565.genes & FOUNDATION.ONE.HEME_OncoKB & SANGER.CGC.05.30.2017._OncoKB & In.custom.set_.to.be.checked.with.younes._787	no	no	no
775	PRKCZ	6	0.9	21.7	0.7	3.1	NA	NA	1	NA	NA	no	no	no	NA	no	no	no
776	PSME4	6	0.9	21.7	4.2	7.2	NA	NA	4.4	NA	NA	no	no	no	NA	no	no	no
777	RAD51AP2	6	0.9	21.7	5.9	4	NA	NA	3.5	NA	NA	no	no	no	NA	no	no	no
778	RALGAPB	6	0.5	23.2	5.2	6	NA	NA	6.6	NA	NA	no	no	no	NA	no	no	no
779	SCN7A	6	3.8	13	7.9	11.4	NA	NA	3.1	NA	NA	no	no	no	NA	no	no	no
780	SEMA3E	6	1.9	18.8	3	4.4	NA	NA	3.5	NA	NA	no	no	no	NA	no	no	no
781	SERPINB10	6	NA	24.6	2	4	NA	NA	0.8	NA	NA	no	no	no	NA	no	no	no
782	SOGA1	6	0.9	21.7	4.2	4.7	NA	NA	4.6	NA	NA	no	no	no	NA	no	no	no
783	SON	6	0.9	21.7	4	6.4	NA	NA	6.6	NA	NA	no	no	no	NA	no	no	no
784	SORBS2	6	0.9	21.7	5.2	6.5	NA	NA	3.3	NA	NA	no	no	no	NA	no	no	no
785	SPG11	6	1.4	20.3	5.4	5.7	NA	NA	6	NA	NA	no	no	no	NA	no	no	no
786	SRRM4	6	2.8	15.9	5.2	9.9	NA	NA	3.7	NA	NA	no	no	no	NA	no	no	no
787	SVIL	6	0.5	23.2	9.2	9.2	NA	NA	8.9	NA	NA	no	no	no	NA	no	no	no
788	TAF1C	6	0.9	21.7	4	5.6	NA	NA	5.8	NA	NA	no	no	no	NA	no	no	no
789	TBX3	6	1.4	20.3	4.7	3.7	NA	NA	4.6	NA	NA	yes	no	yes	In.OncoKb_1059 & In.Bailey.CELL.Driver.Genes.299.genes & OncoKB.Annotated_OncoKB & Is.Tumor.Suppressor.Gene_OncoKB & MSK.IMPACT_OncoKB & MSK.HEME_OncoKB & FOUNDATION.ONE_OncoKB & SANGER.CGC.05.30.2017._OncoKB & In.custom.set_.to.be.checked.with.younes._787	no	no	no
790	TET2	6	0.5	23.2	4.7	5.1	NA	NA	1.7	NA	NA	no	no	yes	In.OncoKb_1059 & In.Zhang.NEJM.565.genes & In.Bailey.CELL.Driver.Genes.299.genes & In.ClinVar.Shan.Cancer.155.Genes & OncoKB.Annotated_OncoKB & Is.Tumor.Suppressor.Gene_OncoKB & MSK.IMPACT_OncoKB & MSK.HEME_OncoKB & FOUNDATION.ONE_OncoKB & FOUNDATION.ONE.HEME_OncoKB & Vogelstein_OncoKB & SANGER.CGC.05.30.2017._OncoKB & In.custom.set_.to.be.checked.with.younes._787 & Tumor.Suppressor_Zhang	no	no	no
791	TMEM132D	6	1.4	20.3	8.7	10.2	NA	NA	8.9	NA	NA	no	no	no	NA	no	no	no
792	TRDN	6	0.5	23.2	3.7	4.9	NA	NA	0.8	NA	NA	no	no	no	NA	no	no	no
793	TRPM5	6	1.4	20.3	2.5	4.3	NA	NA	2.3	NA	NA	no	no	no	NA	no	no	no
794	ULK4	6	NA	24.6	3.5	4.8	NA	NA	3.1	NA	NA	no	no	no	NA	no	no	no
795	USP24	6	1.4	20.3	5.7	4.7	NA	NA	2.5	NA	NA	no	no	no	NA	no	no	no
796	USP6	6	0.5	23.2	3.5	4.4	NA	NA	4.4	NA	NA	no	no	yes	In.OncoKb_1059 & In.Zhang.NEJM.565.genes & FOUNDATION.ONE.HEME_OncoKB & SANGER.CGC.05.30.2017._OncoKB & In.custom.set_.to.be.checked.with.younes._787	no	no	no
797	VPS13A	6	NA	24.6	7.7	7.6	NA	NA	7.1	NA	NA	no	no	no	NA	no	no	no
798	XYLT2	6	NA	24.6	4	6.7	NA	19.8	6	yes	NA	no	no	no	NA	no	no	no
799	YLPM1	6	0.5	23.2	7.7	6.7	NA	NA	6.2	NA	NA	no	no	no	NA	no	no	no
800	ZFC3H1	6	0.9	21.7	3.7	4.7	NA	NA	7.1	NA	NA	no	no	no	NA	no	no	no
801	ZNF407	6	0.5	23.2	4.5	6.5	NA	NA	5.6	NA	NA	no	no	no	NA	no	no	no
802	ZNF814	6	1.9	18.8	3.5	5.4	NA	NA	1.5	NA	NA	no	no	no	NA	no	yes	no
803	ZSWIM8	6	0.9	21.7	4	6.5	NA	NA	5.4	NA	NA	no	no	no	NA	no	no	no
804	AC068987.1	5.7	0.5	21.7	NA	NA	NA	NA	NA	NA	NA	no	no	no	NA	no	no	no
805	ADAMTS10	5.7	0.9	20.3	5	5	NA	NA	4.8	NA	NA	no	no	no	NA	no	no	no
806	ADARB2	5.7	1.9	17.4	3	4.3	NA	NA	2.7	NA	NA	no	no	no	NA	no	no	no
807	AK9	5.7	0.9	20.3	5.9	2.9	NA	NA	2.5	NA	NA	no	no	no	NA	no	no	no
808	ANK1	5.7	0.9	20.3	6.7	8.8	NA	NA	7.9	NA	NA	no	no	no	NA	no	yes	no
809	ANKFN1	5.7	3.8	11.6	3	3.8	NA	NA	3.3	NA	NA	no	no	no	NA	no	yes	no
810	ARHGAP39	5.7	1.4	18.8	2.5	3.7	NA	NA	4.4	NA	NA	no	no	no	NA	no	no	no
811	ARHGEF15	5.7	1.4	18.8	4.5	3.5	NA	NA	3.5	NA	NA	no	no	no	NA	no	no	no
812	ARID2	5.7	0.9	20.3	7.9	6.6	NA	NA	6.4	NA	NA	yes	no	yes	In.OncoKb_1059 & In.Zhang.NEJM.565.genes & In.Bailey.CELL.Driver.Genes.299.genes & In.ClinVar.Shan.Cancer.155.Genes & OncoKB.Annotated_OncoKB & Is.Tumor.Suppressor.Gene_OncoKB & MSK.IMPACT_OncoKB & MSK.HEME_OncoKB & FOUNDATION.ONE.HEME_OncoKB & Vogelstein_OncoKB & SANGER.CGC.05.30.2017._OncoKB & In.custom.set_.to.be.checked.with.younes._787 & Tumor.Suppressor_Zhang	no	no	no
813	ATAD2	5.7	0.5	21.7	4	5	NA	NA	3.3	NA	NA	no	no	no	NA	yes	no	no
814	BAZ2B	5.7	0.9	20.3	4.5	4.1	NA	NA	3.5	NA	NA	no	no	no	NA	no	no	no
815	BRWD3	5.7	2.8	14.5	8.2	6.7	NA	NA	6.6	NA	NA	no	no	no	NA	no	no	no
816	C3	5.7	2.8	14.5	5.7	9.2	NA	NA	6.2	NA	NA	no	no	no	NA	no	no	no
817	CACNA1F	5.7	1.4	18.8	6.7	6.2	NA	NA	3.5	NA	NA	no	no	no	NA	no	no	no
818	CACNA1S	5.7	1.9	17.4	6.4	5.4	NA	NA	4.4	NA	NA	no	no	no	NA	no	no	no
819	CCDC178	5.7	0.5	21.7	4.5	10.3	NA	NA	1.7	NA	NA	no	no	no	NA	no	no	no
820	CDC7	5.7	NA	23.2	1.2	2.4	NA	NA	0.8	NA	NA	no	no	no	NA	yes	no	no
821	CDH18	5.7	3.8	11.6	6.2	12.5	NA	NA	4.4	NA	NA	no	no	no	NA	no	no	no
822	CDH2	5.7	1.4	18.8	7.2	7	NA	NA	6.6	NA	NA	no	no	no	NA	no	no	no
823	CILP2	5.7	0.9	20.3	4	5.5	NA	NA	5.2	NA	NA	no	no	no	NA	no	no	no
824	CLASP2	5.7	0.9	20.3	2.5	4.1	NA	NA	2.5	NA	NA	no	no	no	NA	no	no	no
825	CNKSR2	5.7	2.4	15.9	3.5	4.6	NA	NA	2.7	NA	NA	no	no	no	NA	no	no	no
826	CNOT1	5.7	1.4	18.8	9.2	8.7	NA	NA	6.8	NA	NA	no	no	no	NA	no	no	no
827	CNTN3	5.7	2.8	14.5	3.5	4.4	NA	NA	3.3	NA	NA	no	no	no	NA	no	no	no
828	CNTNAP5	5.7	0.5	21.7	8.2	9	NA	NA	5	NA	NA	no	no	no	NA	no	no	no
829	COL4A3	5.7	0.9	20.3	3.2	4.6	NA	NA	3.1	NA	NA	no	no	no	NA	no	no	no
830	COL5A2	5.7	2.4	15.9	6.2	7.6	NA	NA	4.8	NA	NA	no	no	no	NA	no	no	no
831	CTNND1	5.7	1.9	17.4	5	5	NA	NA	5	NA	NA	yes	no	yes	In.Bailey.CELL.Driver.Genes.299.genes & In.custom.set_.to.be.checked.with.younes._787	no	no	no
832	CTNND2	5.7	2.8	14.5	5.7	8.8	NA	NA	8.1	NA	NA	no	no	no	NA	no	no	no
833	DLG5	5.7	0.5	21.7	4	5.1	NA	NA	6	NA	NA	no	no	no	NA	no	no	no
834	DNMT3B	5.7	0.9	20.3	3.7	4.1	NA	NA	4.6	NA	NA	no	no	yes	In.OncoKb_1059 & OncoKB.Annotated_OncoKB & Is.Tumor.Suppressor.Gene_OncoKB & MSK.IMPACT_OncoKB & MSK.HEME_OncoKB	no	no	no
835	EHMT1	5.7	0.9	20.3	3.2	5.1	NA	NA	3.9	NA	NA	no	no	no	NA	no	no	no
836	EPHA3	5.7	1.4	18.8	7.2	5.5	NA	NA	3.7	NA	NA	no	no	yes	In.OncoKb_1059 & In.Bailey.CELL.Driver.Genes.299.genes & OncoKB.Annotated_OncoKB & Is.Tumor.Suppressor.Gene_OncoKB & MSK.IMPACT_OncoKB & MSK.HEME_OncoKB & FOUNDATION.ONE_OncoKB & FOUNDATION.ONE.HEME_OncoKB & In.custom.set_.to.be.checked.with.younes._787	no	no	no
837	EPHA6	5.7	0.5	21.7	5.4	4.9	NA	NA	2.9	NA	NA	no	no	no	NA	no	no	no
838	ERBB3	5.7	2.4	15.9	5.9	4.4	NA	NA	5.8	NA	NA	yes	no	yes	In.OncoKb_1059 & In.Bailey.CELL.Driver.Genes.299.genes & OncoKB.Annotated_OncoKB & Is.Oncogene_OncoKB & MSK.IMPACT_OncoKB & MSK.HEME_OncoKB & FOUNDATION.ONE_OncoKB & FOUNDATION.ONE.HEME_OncoKB & SANGER.CGC.05.30.2017._OncoKB & In.custom.set_.to.be.checked.with.younes._787	no	no	no
839	EYA1	5.7	1.4	18.8	2.2	4.1	NA	NA	3.7	NA	NA	no	no	no	NA	no	no	no
840	FER1L6	5.7	0.9	20.3	6.2	7.1	NA	NA	7.3	NA	NA	no	no	no	NA	no	no	no
841	FLT4	5.7	0.9	20.3	6.9	7.4	NA	NA	8.3	NA	NA	no	no	yes	In.OncoKb_1059 & OncoKB.Annotated_OncoKB & Is.Oncogene_OncoKB & MSK.IMPACT_OncoKB & MSK.HEME_OncoKB & FOUNDATION.ONE.HEME_OncoKB & SANGER.CGC.05.30.2017._OncoKB	no	no	no
842	GIGYF1	5.7	1.4	18.8	4.7	5.4	NA	NA	7.5	NA	NA	no	no	no	NA	no	no	no
843	GREB1	5.7	1.9	17.4	6.9	9.4	NA	NA	6.4	NA	NA	no	no	no	NA	no	no	no
844	GRM8	5.7	2.8	14.5	4.5	6	NA	NA	6.2	NA	NA	no	no	no	NA	no	no	no
845	HCFC1	5.7	0.5	21.7	5.7	7.2	NA	NA	7.5	NA	NA	no	no	no	NA	no	no	no
846	IDE	5.7	0.5	21.7	3	3.2	NA	NA	1.9	NA	NA	no	no	no	NA	no	no	no
847	KCNB1	5.7	1.4	18.8	5.7	5.4	NA	NA	2.9	NA	NA	no	no	no	NA	no	no	no
848	KCNQ2	5.7	1.4	18.8	5.7	7	NA	NA	4.6	NA	NA	no	no	no	NA	no	no	no
849	KIAA0195	5.7	0.9	20.3	5	NA	NA	NA	7.9	NA	NA	no	no	no	NA	no	no	no
850	KIAA1522	5.7	NA	23.2	2.7	4.1	NA	NA	3.1	NA	NA	no	no	no	NA	no	no	no
851	LPHN1	5.7	0.9	20.3	4.7	NA	NA	NA	5.8	NA	NA	no	no	no	NA	no	no	no
852	LRFN5	5.7	2.4	15.9	5.4	5.9	NA	NA	6	NA	NA	no	no	no	NA	no	no	no
853	MAPK4	5.7	1.4	18.8	1.7	3.5	NA	NA	2.7	NA	NA	no	no	no	NA	no	no	no
854	MAPK8IP3	5.7	0.9	20.3	4.5	6.7	NA	NA	6.2	NA	NA	no	no	no	NA	no	no	no
855	MAZ	5.7	NA	23.2	1.5	1.7	NA	NA	2.5	NA	NA	no	no	no	NA	no	no	no
856	MED13L	5.7	1.9	17.4	4.2	5.1	NA	NA	2.9	NA	NA	no	no	no	NA	no	no	no
857	MGAM	5.7	1.9	17.4	7.7	7.2	NA	NA	4.8	NA	NA	no	no	yes	In.OncoKb_1059 & OncoKB.Annotated_OncoKB & Is.Oncogene_OncoKB & MSK.HEME_OncoKB	no	no	no
858	MICU3	5.7	1.4	18.8	2	2.2	NA	NA	1.7	NA	NA	no	no	no	NA	no	no	no
859	MROH2A	5.7	1.4	18.8	0.7	0.9	NA	NA	NA	NA	NA	no	no	no	NA	no	no	no
860	MTUS2	5.7	3.3	13	8.4	7.8	NA	NA	5.6	NA	NA	no	no	no	NA	no	no	no
861	MYH10	5.7	1.9	17.4	4	6.9	NA	NA	7.3	NA	NA	no	no	no	NA	no	no	no
862	MYO6	5.7	2.4	15.9	2.7	4.1	NA	NA	3.3	NA	NA	no	no	no	NA	no	no	no
863	MYO7B	5.7	0.5	21.7	5.9	6.8	NA	NA	5.6	NA	NA	no	no	no	NA	no	no	no
864	MYT1L	5.7	2.8	14.5	5.2	7.4	NA	NA	5.6	NA	NA	no	no	no	NA	no	no	no
865	NAV1	5.7	0.5	21.7	5	5.9	NA	NA	5.2	NA	NA	no	no	no	NA	no	no	no
866	NAV2	5.7	0.5	21.7	9.2	8.2	NA	NA	8.5	NA	NA	no	no	no	NA	no	no	no
867	NOBOX	5.7	0.5	21.7	3.2	3.3	NA	NA	1.9	NA	NA	no	no	no	NA	no	no	no
868	NOS3	5.7	0.9	20.3	5.4	5.4	NA	NA	4.4	NA	NA	no	no	no	NA	no	no	no
869	NRK	5.7	2.4	15.9	5.2	4.8	NA	NA	3.9	NA	NA	no	no	no	NA	no	no	no
870	OR51E2	5.7	0.9	20.3	1.5	2.5	NA	NA	2.9	NA	NA	no	no	no	NA	no	yes	no
871	OR6C75	5.7	NA	23.2	2	2.7	NA	NA	4.4	yes	NA	no	no	no	NA	no	yes	no
872	PABPC4L	5.7	2.8	14.5	4.7	2.6	NA	NA	0.2	NA	NA	no	no	no	NA	no	no	no
873	PCDH20	5.7	1.9	17.4	5.7	5.6	NA	NA	5.2	NA	NA	no	no	no	NA	no	no	no
874	PCDH9	5.7	2.4	15.9	10.4	10.2	NA	NA	8.9	NA	NA	no	no	no	NA	no	no	no
875	PCDHB12	5.7	1.4	18.8	5.4	8.5	NA	NA	6.2	NA	NA	no	no	no	NA	no	no	no
876	PCDHB15	5.7	0.9	20.3	4.7	5	NA	NA	4.6	NA	NA	no	no	no	NA	no	no	no
877	PDE4DIP	5.7	0.9	20.3	9.9	9.2	NA	NA	10.6	NA	NA	no	no	yes	In.OncoKb_1059 & In.Zhang.NEJM.565.genes & FOUNDATION.ONE.HEME_OncoKB & SANGER.CGC.05.30.2017._OncoKB & In.custom.set_.to.be.checked.with.younes._787	no	no	no
878	PEG3	5.7	4.2	10.1	8.4	10.1	NA	NA	8.5	NA	NA	no	no	no	NA	yes	no	no
879	PER1	5.7	1.4	18.8	3.5	4.1	NA	NA	5.2	NA	NA	no	no	yes	In.OncoKb_1059 & In.Zhang.NEJM.565.genes & FOUNDATION.ONE.HEME_OncoKB & SANGER.CGC.05.30.2017._OncoKB & In.custom.set_.to.be.checked.with.younes._787	no	no	no
880	PGR	5.7	0.9	20.3	4.5	3.9	NA	NA	3.9	NA	NA	yes	no	yes	In.OncoKb_1059 & In.Bailey.CELL.Driver.Genes.299.genes & OncoKB.Annotated_OncoKB & Is.Oncogene_OncoKB & MSK.IMPACT_OncoKB & MSK.HEME_OncoKB & In.custom.set_.to.be.checked.with.younes._787	no	no	no
881	PHF20L1	5.7	0.5	21.7	4.5	4.6	NA	NA	4.4	NA	NA	no	no	no	NA	no	no	no
882	PHF3	5.7	0.9	20.3	5	4.6	NA	NA	5.2	NA	NA	no	no	no	NA	no	no	no
883	PIK3R1	5.7	1.4	18.8	5.7	5.5	NA	NA	5.8	NA	NA	yes	no	yes	In.OncoKb_1059 & In.Zhang.NEJM.565.genes & In.Bailey.CELL.Driver.Genes.299.genes & In.ClinVar.Shan.Cancer.155.Genes & OncoKB.Annotated_OncoKB & Is.Tumor.Suppressor.Gene_OncoKB & MSK.IMPACT_OncoKB & MSK.HEME_OncoKB & FOUNDATION.ONE_OncoKB & FOUNDATION.ONE.HEME_OncoKB & Vogelstein_OncoKB & SANGER.CGC.05.30.2017._OncoKB & In.custom.set_.to.be.checked.with.younes._787 & Kinase_Zhang	no	no	no
884	PLCB1	5.7	1.4	18.8	4	6.3	NA	NA	3.1	NA	NA	no	no	no	NA	no	no	no
885	PLXNA2	5.7	0.9	20.3	6.7	8.1	NA	NA	8.7	NA	NA	no	no	no	NA	no	no	no
886	PPIP5K2	5.7	1.4	18.8	2.2	3.2	NA	NA	3.7	NA	NA	no	no	no	NA	no	no	no
887	PPP1R13L	5.7	0.9	20.3	2	3.6	NA	NA	3.9	NA	NA	no	no	no	NA	no	no	no
888	PSD2	5.7	0.9	20.3	4.2	3.9	NA	NA	4.4	NA	NA	no	no	no	NA	no	no	no
889	PTCHD2	5.7	0.9	20.3	7.7	NA	NA	NA	9.3	NA	NA	no	no	no	NA	no	no	no
890	PTPRB	5.7	0.9	20.3	5.7	6.6	NA	NA	3.9	NA	NA	no	no	yes	In.OncoKb_1059 & SANGER.CGC.05.30.2017._OncoKB	no	no	no
891	RAPGEF2	5.7	0.5	21.7	5	5.7	NA	NA	4.4	NA	NA	no	no	no	NA	no	no	no
892	RASGRF1	5.7	1.9	17.4	5.9	7	NA	NA	5.4	NA	NA	no	no	no	NA	no	no	no
893	RERE	5.7	0.9	20.3	4.5	7	NA	NA	5	NA	NA	no	no	no	NA	no	no	no
894	RGS22	5.7	0.5	21.7	6.7	6.5	NA	NA	3.3	NA	NA	no	no	no	NA	no	no	no
895	RGS9BP	5.7	NA	23.2	0.7	2.5	NA	NA	0.6	NA	NA	no	no	no	NA	no	no	no
896	ROR2	5.7	0.9	20.3	5.2	5.2	NA	NA	6.2	NA	NA	no	no	no	NA	no	no	no
897	SAFB2	5.7	0.5	21.7	4.7	4.9	NA	NA	4.1	NA	NA	no	no	no	NA	no	no	no
898	SALL1	5.7	2.8	14.5	7.4	7.6	NA	NA	6.6	NA	NA	no	no	no	NA	no	no	no
899	SCN2A	5.7	1.4	18.8	8.4	6.9	NA	NA	5.8	NA	NA	no	no	no	NA	no	no	no
900	SCN3A	5.7	3.8	11.6	8.9	8.7	NA	NA	5.2	NA	NA	no	no	no	NA	no	no	no
901	SCN9A	5.7	1.4	18.8	10.1	10.3	NA	NA	5.8	NA	NA	no	no	yes	In.Zhang.NEJM.565.genes & In.custom.set_.to.be.checked.with.younes._787	no	no	no
902	SEC16A	5.7	0.9	20.3	7.4	7.9	NA	NA	5.4	NA	NA	no	no	no	NA	no	no	no
903	SETD2	5.7	0.5	21.7	6.7	6.9	NA	NA	4.6	NA	NA	yes	no	yes	In.OncoKb_1059 & In.Zhang.NEJM.565.genes & In.Bailey.CELL.Driver.Genes.299.genes & In.ClinVar.Shan.Cancer.155.Genes & OncoKB.Annotated_OncoKB & Is.Tumor.Suppressor.Gene_OncoKB & MSK.IMPACT_OncoKB & MSK.HEME_OncoKB & FOUNDATION.ONE_OncoKB & FOUNDATION.ONE.HEME_OncoKB & Vogelstein_OncoKB & SANGER.CGC.05.30.2017._OncoKB & In.custom.set_.to.be.checked.with.younes._787	no	no	no
904	SI	5.7	1.4	18.8	4.2	5.4	NA	NA	6.2	NA	NA	no	no	no	NA	no	no	no
905	SIN3A	5.7	2.8	14.5	4.5	5.9	3.3	NA	5.8	NA	NA	yes	no	yes	In.Bailey.CELL.Driver.Genes.299.genes & In.custom.set_.to.be.checked.with.younes._787	no	no	no
906	SLITRK2	5.7	2.4	15.9	5.4	5.6	NA	NA	4.4	NA	NA	no	no	no	NA	no	no	no
907	SLITRK5	5.7	2.4	15.9	5.2	8.7	NA	NA	12.7	NA	NA	no	no	no	NA	no	no	no
908	SMC4	5.7	1.4	18.8	4.5	5.1	NA	NA	4.4	NA	NA	no	no	no	NA	no	no	no
909	SMG7	5.7	NA	23.2	3	3.7	NA	NA	2.3	NA	NA	no	no	no	NA	no	no	no
910	SORCS1	5.7	3.8	11.6	5.9	7.8	NA	NA	5.4	NA	NA	no	no	no	NA	no	no	no
911	SPAG17	5.7	0.5	21.7	9.4	8.7	NA	NA	5.4	NA	NA	no	no	no	NA	no	no	no
912	SPEF2	5.7	2.4	15.9	7.9	6.9	NA	NA	5.4	NA	NA	no	no	no	NA	no	no	no
913	SYMPK	5.7	0.9	20.3	3.7	4.4	NA	NA	4.4	NA	NA	no	no	no	NA	no	no	no
914	SYNGAP1	5.7	0.9	20.3	3.2	4.4	NA	NA	6.6	NA	NA	no	no	no	NA	no	no	no
915	SYTL2	5.7	1.9	17.4	2.5	2.7	NA	NA	5.2	NA	NA	no	no	no	NA	no	no	no
916	TCHH	5.7	0.5	21.7	7.4	10.6	NA	NA	9.5	NA	NA	no	no	no	NA	no	no	no
917	TEP1	5.7	0.9	20.3	5.9	6.6	NA	NA	8.1	NA	NA	no	no	no	NA	no	no	no
918	TEX14	5.7	1.4	18.8	5	5	1.8	NA	3.5	NA	NA	no	no	no	NA	no	no	no
919	TG	5.7	1.4	18.8	8.7	11.4	NA	NA	12.4	NA	NA	no	no	no	NA	no	no	no
920	TMC1	5.7	1.9	17.4	2.2	3.7	NA	NA	3.3	NA	NA	no	no	no	NA	no	no	no
921	TNRC6C	5.7	0.9	20.3	4.2	3.9	NA	NA	4.8	NA	NA	no	no	no	NA	no	no	no
922	TOP3A	5.7	0.5	21.7	3	2.9	NA	NA	3.9	NA	NA	no	no	no	NA	no	no	no
923	TRIM71	5.7	0.9	20.3	5.2	4.7	NA	NA	3.9	NA	NA	no	no	no	NA	no	yes	no
924	TRIP11	5.7	1.4	18.8	4.7	4.6	NA	NA	6	NA	NA	no	no	yes	In.OncoKb_1059 & In.Zhang.NEJM.565.genes & FOUNDATION.ONE.HEME_OncoKB & SANGER.CGC.05.30.2017._OncoKB & In.custom.set_.to.be.checked.with.younes._787	no	yes	no
925	TRPM6	5.7	1.4	18.8	6.7	6.7	NA	NA	6.6	NA	NA	no	no	no	NA	no	no	no
926	TRPM7	5.7	0.9	20.3	4	3.7	NA	NA	4.1	NA	NA	no	no	no	NA	no	no	no
927	UHRF1BP1L	5.7	0.5	21.7	5.4	4.5	NA	NA	3.7	NA	NA	no	no	no	NA	no	no	no
928	URB1	5.7	NA	23.2	5.4	4.7	NA	NA	NA	NA	NA	no	no	no	NA	no	no	no
929	WDR52	5.7	1.9	17.4	3	NA	NA	NA	2.9	NA	NA	no	no	no	NA	no	no	no
930	WISP3	5.7	NA	23.2	1.5	NA	NA	NA	0.4	NA	NA	no	no	no	NA	no	no	no
931	WIZ	5.7	1.4	18.8	3.7	3.5	NA	NA	2.7	NA	NA	no	no	no	NA	no	no	no
932	WNT1	5.7	NA	23.2	2.5	2.2	NA	NA	1.2	NA	NA	no	no	no	NA	no	no	no
933	WNT16	5.7	NA	23.2	2.5	4.2	NA	14.5	4.4	yes	NA	no	no	no	NA	no	no	no
934	ZC3H18	5.7	0.5	21.7	5	5.2	NA	NA	5.8	NA	NA	no	no	no	NA	no	no	no
935	ZC3H4	5.7	1.4	18.8	4	4	NA	NA	6.8	NA	NA	no	no	no	NA	no	no	no
936	ZNF236	5.7	1.9	17.4	5.4	7.4	NA	NA	6.6	NA	NA	no	no	no	NA	no	no	no
937	ZNF512B	5.7	0.9	20.3	4.5	8.6	NA	NA	6.6	NA	NA	no	no	no	NA	no	no	no
938	ZNF521	5.7	2.4	15.9	5.9	6.3	NA	NA	6.2	NA	NA	no	no	yes	In.OncoKb_1059 & In.Zhang.NEJM.565.genes & FOUNDATION.ONE.HEME_OncoKB & SANGER.CGC.05.30.2017._OncoKB & In.custom.set_.to.be.checked.with.younes._787	no	no	no
939	ZNF804B	5.7	2.4	15.9	6.9	8	NA	NA	6	NA	NA	no	no	no	NA	no	no	no
940	ZSWIM6	5.7	NA	23.2	4.5	3.5	NA	NA	NA	NA	NA	no	no	no	NA	no	no	no
941	ABCA7	5.3	0.5	20.3	5.2	9.1	NA	NA	8.5	NA	NA	no	no	no	NA	no	no	no
942	ABCB5	5.3	1.4	17.4	5.9	5.3	NA	NA	3.1	NA	NA	no	no	no	NA	no	no	no
943	ADAM12	5.3	1.9	15.9	4.5	5.7	NA	NA	4.4	NA	NA	no	no	no	NA	no	no	no
944	ADAMTS5	5.3	2.8	13	5.9	7.5	NA	NA	7.9	NA	NA	no	no	no	NA	no	no	no
945	ADAMTSL4	5.3	NA	21.7	5.2	5.1	NA	NA	5.6	NA	NA	no	no	no	NA	no	no	no
946	ADCY9	5.3	1.4	17.4	5	5.9	NA	NA	6.4	NA	NA	no	no	no	NA	no	no	no
947	AFF2	5.3	2.4	14.5	8.4	8.6	NA	NA	6.8	NA	NA	no	no	no	NA	no	no	no
948	AKAP12	5.3	0.9	18.8	9.2	8.3	NA	NA	7.5	NA	NA	no	no	no	NA	yes	no	no
949	ALX4	5.3	0.9	18.8	3.5	4.2	NA	NA	3.5	NA	NA	no	no	no	NA	no	no	no
950	ANKRD12	5.3	0.5	20.3	4.7	5.5	NA	NA	5.8	NA	NA	no	no	no	NA	no	yes	no
951	ANO8	5.3	1.4	17.4	3.5	3.5	NA	NA	3.7	NA	NA	no	no	no	NA	no	no	no
952	ARHGAP33	5.3	0.9	18.8	4.7	4.1	NA	NA	5.4	NA	NA	no	no	no	NA	yes	no	no
953	ARHGEF17	5.3	1.9	15.9	5.7	7.4	NA	NA	9.5	NA	NA	no	no	no	NA	no	no	no
954	ARHGEF28	5.3	0.9	18.8	2.7	9.7	NA	NA	2.9	NA	NA	no	no	yes	In.OncoKb_1059 & OncoKB.Annotated_OncoKB & Is.Oncogene_OncoKB & MSK.HEME_OncoKB	no	no	no
955	ARHGEF40	5.3	NA	21.7	4.2	6.5	NA	NA	4.1	NA	NA	no	no	no	NA	no	no	no
956	ARMCX4	5.3	1.9	15.9	NA	0.2	NA	NA	NA	NA	NA	no	no	no	NA	no	no	no
957	ATN1	5.3	1.9	15.9	2.7	4	NA	NA	6.6	NA	NA	no	no	no	NA	no	no	no
958	BPTF	5.3	0.9	18.8	5	5.1	NA	NA	5	NA	NA	no	no	no	NA	no	no	no
959	BTBD11	5.3	0.9	18.8	5.7	6.2	NA	NA	3.3	NA	NA	no	no	no	NA	no	no	no
960	CACNA2D3	5.3	1.4	17.4	5.2	7.5	NA	NA	4.4	NA	NA	no	no	no	NA	no	no	no
961	CASC5	5.3	1.9	15.9	5.2	NA	NA	NA	3.7	NA	NA	no	no	yes	In.OncoKb_1059 & In.Zhang.NEJM.565.genes & SANGER.CGC.05.30.2017._OncoKB & In.custom.set_.to.be.checked.with.younes._787	yes	no	no
962	CCDC88A	5.3	NA	21.7	5.4	4.6	NA	NA	3.9	NA	NA	no	no	no	NA	no	no	no
963	CEP192	5.3	1.4	17.4	6.9	6.1	NA	NA	3.5	NA	NA	no	no	no	NA	no	no	no
964	CGNL1	5.3	0.5	20.3	3.2	4.6	NA	NA	3.9	NA	NA	no	no	no	NA	no	no	no
965	CHST2	5.3	1.4	17.4	3.7	3.1	NA	NA	2.9	NA	NA	no	no	no	NA	no	no	no
966	CLCA4	5.3	0.5	20.3	4.7	3.9	NA	NA	2.9	NA	NA	no	no	no	NA	no	no	no
967	CLIP2	5.3	1.4	17.4	4.2	4.4	NA	NA	3.7	NA	NA	no	no	no	NA	no	no	no
968	CNTN4	5.3	1.9	15.9	5.4	6	NA	NA	5.6	NA	NA	no	no	no	NA	yes	no	no
969	COL15A1	5.3	2.4	14.5	5.2	7	NA	NA	4.4	NA	NA	no	no	no	NA	no	no	no
970	CXorf22	5.3	3.8	10.1	3.2	2.5	NA	NA	3.5	NA	NA	no	no	no	NA	no	no	no
971	DHX57	5.3	0.5	20.3	4.2	4.4	NA	NA	3.1	NA	NA	no	no	no	NA	no	no	no
972	DICER1	5.3	1.9	15.9	5	3.5	NA	NA	7.9	NA	NA	no	no	yes	In.OncoKb_1059 & In.Zhang.NEJM.565.genes & In.Bailey.CELL.Driver.Genes.299.genes & In.Grobner.NATURE.159.Genes & In.ClinVar.Shan.Cancer.155.Genes & In.Kuan.Huang.CELL.99.genes & OncoKB.Annotated_OncoKB & Is.Tumor.Suppressor.Gene_OncoKB & MSK.IMPACT_OncoKB & MSK.HEME_OncoKB & SANGER.CGC.05.30.2017._OncoKB & In.custom.set_.to.be.checked.with.younes._787	no	no	no
973	DIP2C	5.3	0.5	20.3	6.7	8.8	NA	NA	7.7	NA	NA	no	no	no	NA	no	no	no
974	DMBT1	5.3	1.4	17.4	5.9	9.7	NA	NA	6.8	NA	NA	no	no	no	NA	no	no	no
975	DOCK5	5.3	0.5	20.3	7.7	8.4	NA	NA	4.8	NA	NA	no	no	no	NA	no	no	no
976	DOCK8	5.3	0.9	18.8	6.9	12	NA	NA	7.5	NA	NA	no	no	yes	In.Grobner.NATURE.159.Genes & In.Kuan.Huang.CELL.99.genes & In.custom.set_.to.be.checked.with.younes._787	no	no	no
977	EBPL	5.3	NA	21.7	1.2	1.9	NA	NA	1.2	NA	NA	no	no	no	NA	no	no	no
978	EIF4G1	5.3	0.9	18.8	4.7	5.7	NA	NA	4.8	NA	NA	no	no	no	NA	no	no	no
979	ELFN1	5.3	1.4	17.4	3.2	4.9	NA	NA	0.2	NA	NA	no	no	no	NA	no	no	no
980	EML1	5.3	0.9	18.8	3.5	4.4	NA	NA	1.7	NA	NA	no	no	no	NA	yes	no	no
981	EPB41L3	5.3	2.8	13	5.9	6.5	NA	NA	5.6	NA	NA	no	no	no	NA	no	no	no
982	EPN2	5.3	0.5	20.3	1.7	2.9	NA	NA	2.9	NA	NA	no	no	no	NA	no	no	no
983	ERCC5	5.3	NA	21.7	1	3.5	NA	NA	2.5	NA	NA	no	no	yes	In.OncoKb_1059 & In.Zhang.NEJM.565.genes & In.Grobner.NATURE.159.Genes & In.ClinVar.Shan.Cancer.155.Genes & OncoKB.Annotated_OncoKB & Is.Tumor.Suppressor.Gene_OncoKB & MSK.IMPACT_OncoKB & MSK.HEME_OncoKB & SANGER.CGC.05.30.2017._OncoKB & In.custom.set_.to.be.checked.with.younes._787	no	no	yes
984	FAM208A	5.3	1.4	17.4	4.5	5.5	NA	NA	3.1	NA	NA	no	no	no	NA	no	yes	no
985	FBXO41	5.3	1.4	17.4	2	3.2	NA	NA	2.3	NA	NA	no	no	no	NA	no	no	no
986	FETUB	5.3	0.5	20.3	2.2	3.1	NA	NA	1.5	NA	NA	no	no	no	NA	no	no	no
987	FOXK1	5.3	0.9	18.8	4.7	3.2	NA	NA	5.2	NA	NA	no	no	no	NA	no	no	no
988	GLI1	5.3	1.4	17.4	5.2	4.3	NA	NA	5.2	NA	NA	no	no	yes	In.OncoKb_1059 & OncoKB.Annotated_OncoKB & Is.Oncogene_OncoKB & MSK.IMPACT_OncoKB & MSK.HEME_OncoKB & FOUNDATION.ONE.HEME_OncoKB	no	no	no
989	GOLGA4	5.3	2.4	14.5	4.2	5.1	NA	NA	4.4	NA	NA	no	no	no	NA	no	yes	no
990	GPATCH8	5.3	0.5	20.3	4.5	4.4	NA	NA	6.2	NA	NA	no	no	no	NA	no	no	no
991	GPR112	5.3	1.9	15.9	6.9	NA	NA	NA	6.8	NA	NA	no	no	no	NA	no	no	no
992	GPR123	5.3	2.4	14.5	2.5	NA	NA	NA	2.3	NA	NA	no	no	no	NA	no	no	no
993	GRB14	5.3	NA	21.7	0.7	4.5	NA	NA	2.1	NA	NA	no	no	no	NA	no	no	no
994	HIAT1	5.3	NA	21.7	0.7	NA	NA	NA	2.7	NA	NA	no	no	no	NA	no	no	no
995	HIVEP1	5.3	0.5	20.3	5.2	6.2	NA	NA	7.7	NA	NA	no	no	no	NA	no	no	no
996	HIVEP2	5.3	1.4	17.4	5.9	7.4	NA	NA	7.7	NA	NA	no	no	no	NA	no	no	no
997	HLA-A	5.3	0.5	20.3	3.5	6.7	NA	15.3	5	yes	NA	yes	no	yes	In.OncoKb_1059 & In.Bailey.CELL.Driver.Genes.299.genes & OncoKB.Annotated_OncoKB & Is.Tumor.Suppressor.Gene_OncoKB & MSK.IMPACT_OncoKB & MSK.HEME_OncoKB & SANGER.CGC.05.30.2017._OncoKB & In.custom.set_.to.be.checked.with.younes._787	no	no	no
998	IGSF3	5.3	0.9	18.8	4.5	5.1	NA	NA	4.1	NA	NA	no	no	no	NA	no	no	no
999	KCND3	5.3	1.9	15.9	4.5	5.5	NA	NA	5.4	NA	NA	no	no	no	NA	no	no	no
1000	KCNK13	5.3	1.9	15.9	2	2.9	NA	NA	1.7	NA	NA	no	no	no	NA	no	no	no
1001	KDM4B	5.3	NA	21.7	3	8.6	NA	NA	4.8	NA	NA	no	no	no	NA	no	no	no
1002	KDM6B	5.3	0.9	18.8	6.2	6.9	NA	NA	3.9	NA	NA	no	no	no	NA	no	no	no
1003	KIAA0391	5.3	NA	21.7	1.2	1.6	NA	NA	1.2	NA	NA	no	no	no	NA	no	no	no
1004	KIAA2018	5.3	1.4	17.4	5.4	NA	NA	NA	3.1	NA	NA	no	no	no	NA	no	no	no
1005	KIF24	5.3	0.9	18.8	3.2	4.9	NA	NA	1.9	NA	NA	no	no	no	NA	no	no	no
1006	KIF27	5.3	0.9	18.8	2	3.4	NA	NA	3.5	NA	NA	no	no	no	NA	no	no	no
1007	KL	5.3	0.5	20.3	2.5	3.5	NA	NA	3.1	NA	NA	no	no	no	NA	no	no	no
1008	KLHL14	5.3	1.4	17.4	3	3.4	NA	NA	3.5	NA	NA	no	no	no	NA	no	no	no
1009	KNDC1	5.3	1.4	17.4	4.2	9.4	NA	NA	6.8	NA	NA	no	no	no	NA	no	no	no
1010	LCT	5.3	0.5	20.3	6.2	7.9	NA	NA	6.6	NA	NA	no	no	no	NA	no	no	no
1011	LIPT1	5.3	0.9	18.8	2.2	2	NA	NA	0.8	NA	NA	no	no	no	NA	no	no	no
1012	LPHN3	5.3	1.9	15.9	9.7	NA	NA	NA	4.8	NA	NA	no	no	no	NA	no	no	no
1013	LRP4	5.3	0.5	20.3	5	5.5	NA	NA	7.3	NA	NA	no	no	no	NA	no	no	no
1014	LRPPRC	5.3	0.5	20.3	2.2	4.2	NA	NA	3.5	NA	NA	no	no	no	NA	no	no	no
1015	LRRC7	5.3	1.4	17.4	8.2	9.2	NA	NA	5.6	NA	NA	no	no	no	NA	no	no	no
1016	MAP2K7	5.3	3.8	10.1	4.2	5.1	1.8	NA	5.4	NA	NA	no	no	no	NA	no	no	no
1017	MICAL3	5.3	0.5	20.3	5	6.4	NA	NA	4.1	NA	NA	no	no	no	NA	no	no	no
1018	MLK4	5.3	2.8	13	5.2	5.9	NA	NA	5.2	NA	NA	no	no	no	NA	no	no	no
1019	MROH2B	5.3	0.9	18.8	5.4	5.2	NA	NA	3.7	NA	NA	no	no	no	NA	no	no	no
1020	MYBPC2	5.3	1.4	17.4	4.5	7.7	NA	NA	1.9	NA	NA	no	no	no	NA	no	no	no
1021	MYH6	5.3	1.4	17.4	7.2	8.1	NA	NA	6.4	NA	NA	no	no	no	NA	no	no	no
1022	MYH9	5.3	0.5	20.3	8.7	7.2	NA	NA	9.1	NA	NA	no	no	yes	In.OncoKb_1059 & In.Bailey.CELL.Driver.Genes.299.genes & FOUNDATION.ONE.HEME_OncoKB & SANGER.CGC.05.30.2017._OncoKB & In.custom.set_.to.be.checked.with.younes._787	no	no	no
1023	MYO9A	5.3	0.9	18.8	6.2	5.9	NA	NA	6	NA	NA	no	no	no	NA	no	no	no
1024	MYOM1	5.3	1.4	17.4	4.2	5.6	NA	NA	3.1	NA	NA	no	no	no	NA	no	no	no
1025	NOD2	5.3	NA	21.7	4.5	4.2	NA	NA	6	NA	NA	no	no	no	NA	no	no	no
1026	NPAS3	5.3	1.9	15.9	3.5	3.9	NA	NA	3.9	NA	NA	no	no	no	NA	no	no	no
1027	NPHS1	5.3	2.4	14.5	5.4	6.1	NA	NA	4.6	NA	NA	no	no	no	NA	no	no	no
1028	NUGGC	5.3	1.9	15.9	5.2	7.7	NA	NA	1.7	NA	NA	no	no	no	NA	no	no	no
1029	NUP214	5.3	1.9	15.9	4.5	4.8	NA	NA	6	NA	NA	no	no	yes	In.OncoKb_1059 & In.Zhang.NEJM.565.genes & FOUNDATION.ONE.HEME_OncoKB & SANGER.CGC.05.30.2017._OncoKB & In.custom.set_.to.be.checked.with.younes._787	no	no	no
1030	NYAP2	5.3	3.8	10.1	6.4	7.6	NA	NA	7.1	NA	NA	no	no	no	NA	no	no	no
1031	OTOGL	5.3	0.5	20.3	7.2	12.2	NA	NA	4.6	NA	NA	no	no	no	NA	no	no	no
1032	PAM	5.3	1.4	17.4	4.5	4.7	NA	NA	3.5	NA	NA	no	no	no	NA	no	no	no
1033	PARK2	5.3	1.4	17.4	1.7	NA	NA	NA	1.5	NA	NA	no	no	yes	In.OncoKb_1059 & OncoKB.Annotated_OncoKB & Is.Tumor.Suppressor.Gene_OncoKB & MSK.IMPACT_OncoKB & MSK.HEME_OncoKB & FOUNDATION.ONE_OncoKB	no	no	yes
1034	PCDH8	5.3	1.4	17.4	4.7	5	NA	NA	6.2	NA	NA	no	no	no	NA	no	no	no
1035	PCDHA4	5.3	2.4	14.5	6.2	44.7	NA	NA	5.4	NA	NA	no	no	no	NA	no	no	no
1036	PCDHGA12	5.3	3.3	11.6	4.7	13.2	NA	NA	5.4	NA	NA	no	no	no	NA	no	no	no
1037	PCDHGA6	5.3	3.3	11.6	6.2	34.2	NA	NA	4.1	NA	NA	no	no	no	NA	no	no	no
1038	PDZRN3	5.3	0.9	18.8	3.2	5.7	NA	NA	6	NA	NA	no	no	no	NA	no	no	no
1039	PHRF1	5.3	0.5	20.3	5.2	6	NA	NA	6.8	NA	NA	no	no	no	NA	no	no	no
1040	PIK3C2G	5.3	2.4	14.5	5.7	4.8	NA	NA	3.7	NA	NA	no	no	yes	In.OncoKb_1059 & OncoKB.Annotated_OncoKB & MSK.IMPACT_OncoKB & MSK.HEME_OncoKB & FOUNDATION.ONE_OncoKB	no	no	no
1041	PLCB3	5.3	0.5	20.3	4.2	4.9	NA	NA	6.6	NA	NA	no	no	no	NA	no	no	no
1042	PLEKHA5	5.3	0.9	18.8	4.7	4	NA	NA	3.5	NA	NA	no	no	no	NA	no	no	no
1043	PLXNA1	5.3	0.9	18.8	8.7	8.4	NA	NA	11.4	NA	NA	no	no	no	NA	no	no	no
1044	PLXNC1	5.3	NA	21.7	4.7	6.2	NA	NA	5	NA	NA	no	no	no	NA	no	no	no
1045	POLR2A	5.3	1.4	17.4	3.2	4.9	NA	NA	7.3	NA	NA	no	no	no	NA	no	no	no
1046	POTEJ	5.3	0.9	18.8	NA	0.1	NA	NA	0.4	NA	NA	no	no	no	NA	no	yes	no
1047	PPP1R3A	5.3	1.9	15.9	5.9	5.4	NA	NA	4.1	NA	NA	no	no	no	NA	no	no	no
1048	PTCH1	5.3	1.4	17.4	6.2	7.6	NA	NA	6	NA	NA	yes	no	yes	In.OncoKb_1059 & In.Zhang.NEJM.565.genes & In.Bailey.CELL.Driver.Genes.299.genes & In.Grobner.NATURE.159.Genes & In.ClinVar.Shan.Cancer.155.Genes & In.Kuan.Huang.CELL.99.genes & OncoKB.Annotated_OncoKB & Is.Tumor.Suppressor.Gene_OncoKB & MSK.IMPACT_OncoKB & MSK.HEME_OncoKB & FOUNDATION.ONE_OncoKB & FOUNDATION.ONE.HEME_OncoKB & Vogelstein_OncoKB & SANGER.CGC.05.30.2017._OncoKB & In.custom.set_.to.…	no	no	no
1049	PTCHD3	5.3	0.5	20.3	4.7	5.4	NA	NA	5.6	NA	NA	no	no	no	NA	no	no	no
1050	PTF1A	5.3	3.3	11.6	1.2	1.2	NA	NA	0.6	NA	NA	no	no	no	NA	no	no	no
1051	PTPN21	5.3	0.5	20.3	3.2	6.4	NA	NA	6	NA	NA	no	no	no	NA	no	no	no
1052	PTPRF	5.3	0.5	20.3	3.7	5.6	NA	NA	5	NA	NA	no	no	no	NA	no	no	no
1053	PTPRM	5.3	1.4	17.4	5.9	6.6	NA	NA	6	NA	NA	no	no	no	NA	no	no	no
1054	QKI	5.3	1.4	17.4	2	6	NA	NA	5.4	NA	NA	no	no	yes	In.OncoKb_1059 & FOUNDATION.ONE_OncoKB & SANGER.CGC.05.30.2017._OncoKB	no	no	no
1055	RAB11FIP1	5.3	0.9	18.8	3.5	3.9	NA	NA	4.6	NA	NA	no	no	no	NA	no	no	no
1056	RADIL	5.3	0.5	20.3	6.2	11.4	NA	NA	3.7	NA	NA	no	no	no	NA	no	no	no
1057	RALGDS	5.3	0.5	20.3	2.7	3.6	NA	NA	5	NA	NA	no	no	yes	In.OncoKb_1059 & In.Zhang.NEJM.565.genes & FOUNDATION.ONE.HEME_OncoKB & In.custom.set_.to.be.checked.with.younes._787	no	no	no
1058	RASIP1	5.3	1.9	15.9	1.5	2.6	NA	NA	3.7	NA	NA	no	no	no	NA	no	no	no
1059	RBM15B	5.3	0.9	18.8	3	4.5	NA	NA	3.1	NA	NA	no	no	no	NA	no	no	no
1060	RBMXL3	5.3	0.9	18.8	5.9	5.7	NA	NA	NA	NA	NA	no	no	no	NA	no	no	no
1061	RNF123	5.3	0.9	18.8	4	6.6	NA	NA	6.8	NA	NA	no	no	no	NA	no	no	no
1062	ROS1	5.3	1.9	15.9	8.4	6	NA	NA	4.8	NA	NA	no	no	yes	In.OncoKb_1059 & In.Zhang.NEJM.565.genes & OncoKB.Annotated_OncoKB & Is.Oncogene_OncoKB & MSK.IMPACT_OncoKB & MSK.HEME_OncoKB & FOUNDATION.ONE_OncoKB & FOUNDATION.ONE.HEME_OncoKB & SANGER.CGC.05.30.2017._OncoKB & In.custom.set_.to.be.checked.with.younes._787 & Kinase_Zhang	no	no	no
1063	RUSC2	5.3	1.4	17.4	4	4.6	NA	NA	5.2	NA	NA	no	no	no	NA	no	no	no
1064	SAMD9	5.3	1.4	17.4	7.2	5.9	NA	NA	5	NA	NA	no	no	no	NA	no	no	no
1065	SAMD9L	5.3	0.5	20.3	5.9	5.4	NA	NA	6.2	NA	NA	no	no	no	NA	no	no	no
1066	SLC8A1	5.3	1.9	15.9	5.2	5.1	NA	NA	3.1	NA	NA	no	no	no	NA	no	no	no
1067	SMPD4	5.3	1.9	15.9	3.5	3.7	NA	NA	4.1	NA	NA	no	no	no	NA	no	no	no
1068	SND1	5.3	2.8	13	3.7	6.1	NA	NA	2.9	NA	NA	no	no	yes	In.OncoKb_1059 & SANGER.CGC.05.30.2017._OncoKB	no	no	no
1069	SOBP	5.3	0.9	18.8	3.2	4.2	NA	NA	3.9	NA	NA	no	no	no	NA	no	no	no
1070	SOGA3	5.3	1.4	17.4	5.9	8.2	NA	NA	9.1	NA	NA	no	no	no	NA	no	no	no
1071	SRGAP3	5.3	0.9	18.8	4.5	5.3	NA	NA	3.9	NA	NA	no	no	yes	In.Zhang.NEJM.565.genes & In.custom.set_.to.be.checked.with.younes._787	no	no	no
1072	SSC5D	5.3	1.4	17.4	6.2	4.2	NA	NA	NA	NA	NA	no	no	no	NA	no	no	no
1073	ST6GALNAC3	5.3	1.4	17.4	2.7	2.9	NA	NA	0.8	NA	NA	no	no	no	NA	no	no	no
1074	STAG1	5.3	1.9	15.9	6.2	5.3	NA	NA	3.7	NA	NA	no	no	yes	In.OncoKb_1059 & OncoKB.Annotated_OncoKB & Is.Tumor.Suppressor.Gene_OncoKB & MSK.HEME_OncoKB	no	no	no
1075	SYNPO2L	5.3	1.4	17.4	4.7	4.4	NA	NA	3.7	NA	NA	no	no	no	NA	no	no	no
1076	TAF1	5.3	0.9	18.8	4.7	5.1	NA	NA	5.4	NA	NA	no	no	yes	In.OncoKb_1059 & In.Bailey.CELL.Driver.Genes.299.genes & FOUNDATION.ONE.HEME_OncoKB & In.custom.set_.to.be.checked.with.younes._787	no	no	no
1077	TBC1D31	5.3	0.9	18.8	2.7	6.7	NA	NA	0.8	NA	NA	no	no	no	NA	no	no	no
1078	TET3	5.3	0.5	20.3	6.4	4.8	NA	NA	3.5	NA	NA	no	no	yes	In.OncoKb_1059 & OncoKB.Annotated_OncoKB & Is.Tumor.Suppressor.Gene_OncoKB & MSK.HEME_OncoKB	no	no	no
1079	TM9SF3	5.3	0.5	20.3	3	3.9	NA	NA	1.9	NA	NA	no	no	no	NA	no	no	no
1080	TMEM196	5.3	NA	21.7	0.7	1.4	NA	NA	0.6	NA	NA	no	no	no	NA	no	no	no
1081	TMEM200C	5.3	1.4	17.4	2.5	2.9	NA	NA	2.5	NA	NA	no	no	no	NA	no	no	no
1082	TNN	5.3	2.4	14.5	6.4	7.2	NA	NA	3.7	NA	NA	no	no	no	NA	no	no	no
1083	TOP2B	5.3	0.5	20.3	5.9	4.4	NA	NA	2.5	NA	NA	no	no	no	NA	no	no	no
1084	TRANK1	5.3	1.9	15.9	5.7	6.3	NA	NA	5.8	NA	NA	no	no	no	NA	no	no	no
1085	TRAPPC8	5.3	0.5	20.3	4.7	3.7	NA	NA	2.9	NA	NA	no	no	no	NA	no	no	no
1086	TRHDE	5.3	1.9	15.9	6.4	5.7	NA	NA	3.7	NA	NA	no	no	no	NA	no	no	no
1087	TRPC4	5.3	2.8	13	7.4	9.3	NA	NA	4.4	NA	NA	no	no	no	NA	no	no	no
1088	UBE2O	5.3	0.5	20.3	3.5	3.7	NA	NA	3.9	NA	NA	no	no	no	NA	no	no	no
1089	USP42	5.3	1.4	17.4	3.5	4.6	NA	NA	3.3	NA	NA	no	no	no	NA	no	no	no
1090	ZEB1	5.3	0.5	20.3	4.2	5.7	NA	NA	2.5	NA	NA	no	no	no	NA	yes	no	no
1091	ZMYND8	5.3	0.9	18.8	5.4	6.2	NA	NA	6.6	NA	NA	no	no	no	NA	no	no	no
1092	ZNF516	5.3	0.5	20.3	4.5	6.4	NA	NA	6.2	NA	NA	no	no	no	NA	no	no	no
1093	ZNF638	5.3	1.9	15.9	3.2	4.6	NA	NA	6.8	NA	NA	no	no	no	NA	no	no	no
1094	AC079354.1	5	0.9	17.4	1	0.6	NA	NA	NA	NA	NA	no	no	no	NA	no	no	no
1095	ACACA	5	2.4	13	7.7	7.7	NA	NA	5.8	NA	NA	no	no	no	NA	no	no	no
1096	ACIN1	5	0.5	18.8	3.7	3.7	NA	NA	4.8	NA	NA	no	no	no	NA	no	no	no
1097	ADNP2	5	0.5	18.8	3.2	2.3	NA	NA	3.9	NA	NA	no	no	no	NA	no	no	no
1098	AGXT	5	0.5	18.8	0.7	2.1	NA	NA	2.1	NA	NA	no	no	no	NA	no	no	no
1099	ANKRD50	5	1.4	15.9	4.5	4.4	NA	NA	3.3	NA	NA	no	no	no	NA	no	yes	no
1100	ARHGAP35	5	NA	20.3	6.2	5.4	NA	NA	2.7	NA	NA	yes	no	yes	In.OncoKb_1059 & In.Bailey.CELL.Driver.Genes.299.genes & OncoKB.Annotated_OncoKB & Is.Oncogene_OncoKB & Is.Tumor.Suppressor.Gene_OncoKB & MSK.IMPACT_OncoKB & In.custom.set_.to.be.checked.with.younes._787	no	no	no
1101	ARMC4	5	1.4	15.9	5.4	4.5	NA	NA	3.9	NA	NA	no	no	no	NA	no	no	no
1102	ARPP21	5	2.4	13	4.7	5.1	NA	NA	3.3	NA	NA	no	no	no	NA	no	no	no
1103	ATG2A	5	0.9	17.4	7.4	7.3	NA	NA	8.7	NA	NA	no	no	no	NA	no	no	no
1104	ATP13A4	5	1.9	14.5	2.2	4.4	NA	NA	3.9	NA	NA	no	no	no	NA	no	no	no
1105	ATP8B2	5	0.5	18.8	5.7	7.6	NA	NA	6	NA	NA	no	no	no	NA	no	no	no
1106	ATRX	5	1.4	15.9	7.4	8.6	NA	NA	7.7	NA	NA	yes	no	yes	In.OncoKb_1059 & In.Zhang.NEJM.565.genes & In.Bailey.CELL.Driver.Genes.299.genes & In.ClinVar.Shan.Cancer.155.Genes & OncoKB.Annotated_OncoKB & Is.Tumor.Suppressor.Gene_OncoKB & MSK.IMPACT_OncoKB & MSK.HEME_OncoKB & FOUNDATION.ONE_OncoKB & FOUNDATION.ONE.HEME_OncoKB & Vogelstein_OncoKB & SANGER.CGC.05.30.2017._OncoKB & In.custom.set_.to.be.checked.with.younes._787	no	no	no
1107	BAI2	5	0.9	17.4	5.9	NA	NA	NA	5.6	NA	NA	no	no	no	NA	no	no	no
1108	BAIAP3	5	1.9	14.5	2.7	4.7	NA	NA	2.5	NA	NA	no	no	no	NA	no	no	no
1109	BCL11A	5	0.9	17.4	3.7	4.8	NA	NA	3.1	NA	NA	no	no	yes	In.OncoKb_1059 & In.Zhang.NEJM.565.genes & FOUNDATION.ONE.HEME_OncoKB & SANGER.CGC.05.30.2017._OncoKB & In.custom.set_.to.be.checked.with.younes._787	no	no	no
1110	C1QTNF5	5	NA	20.3	0.2	4.5	NA	NA	1	NA	NA	no	no	no	NA	no	no	no
1111	C9orf172	5	0.9	17.4	2	NA	NA	NA	5.8	NA	NA	no	no	no	NA	no	no	no
1112	C9orf84	5	0.9	17.4	3.5	NA	NA	NA	2.5	NA	NA	no	no	no	NA	no	no	no
1113	CAD	5	0.5	18.8	5.2	8.2	NA	NA	8.5	NA	NA	no	no	yes	In.OncoKb_1059 & FOUNDATION.ONE.HEME_OncoKB	no	no	no
1114	CADPS	5	0.9	17.4	6.4	5.9	NA	NA	4.8	NA	NA	no	no	no	NA	no	no	no
1115	CARF	5	1.4	15.9	2.2	3.3	NA	NA	1.9	NA	NA	no	no	no	NA	no	no	no
1116	CASD1	5	0.9	17.4	2.7	3.3	NA	11.5	3.5	NA	NA	no	no	no	NA	no	no	no
1117	CCDC63	5	NA	20.3	1.7	2.6	NA	NA	2.1	NA	NA	no	no	no	NA	no	no	no
1118	CD163	5	1.4	15.9	5.9	5.4	NA	NA	3.9	NA	NA	no	no	no	NA	yes	no	no
1119	CDK12	5	0.5	18.8	6.7	4.7	NA	NA	5.8	NA	NA	yes	no	yes	In.OncoKb_1059 & In.Zhang.NEJM.565.genes & In.Bailey.CELL.Driver.Genes.299.genes & In.ClinVar.Shan.Cancer.155.Genes & OncoKB.Annotated_OncoKB & Is.Tumor.Suppressor.Gene_OncoKB & MSK.IMPACT_OncoKB & MSK.HEME_OncoKB & FOUNDATION.ONE_OncoKB & FOUNDATION.ONE.HEME_OncoKB & SANGER.CGC.05.30.2017._OncoKB & In.custom.set_.to.be.checked.with.younes._787 & Kinase_Zhang	no	no	no
1120	CDKL2	5	NA	20.3	2	2.1	NA	NA	1.5	NA	NA	no	no	no	NA	no	no	no
1121	CLASRP	5	0.9	17.4	2.2	2.7	NA	NA	3.3	NA	NA	no	no	no	NA	no	no	no
1122	CLCN3	5	0.5	18.8	2.7	3.8	NA	NA	3.9	NA	NA	no	no	no	NA	no	no	no
1123	CLUH	5	0.5	18.8	6.2	5.5	NA	NA	4.6	NA	NA	no	no	no	NA	no	no	no
1124	CNTRL	5	NA	20.3	5.2	8.4	NA	NA	5	NA	NA	no	no	yes	In.OncoKb_1059 & In.Zhang.NEJM.565.genes & FOUNDATION.ONE.HEME_OncoKB & SANGER.CGC.05.30.2017._OncoKB & In.custom.set_.to.be.checked.with.younes._787	no	no	no
1125	COL17A1	5	0.5	18.8	4.2	3.9	NA	NA	3.3	NA	NA	no	no	no	NA	no	no	no
1126	COL1A1	5	1.9	14.5	5.4	5.5	NA	NA	7.9	NA	NA	no	no	yes	In.OncoKb_1059 & In.Zhang.NEJM.565.genes & FOUNDATION.ONE.HEME_OncoKB & SANGER.CGC.05.30.2017._OncoKB & In.custom.set_.to.be.checked.with.younes._787	no	no	no
1127	COL20A1	5	3.3	10.1	5.9	5.9	NA	NA	2.1	NA	NA	no	no	no	NA	no	no	no
1128	COL24A1	5	2.4	13	5	6.1	NA	NA	5.2	NA	NA	no	no	no	NA	no	no	no
1129	COL25A1	5	1.9	14.5	3	4	NA	NA	3.9	NA	NA	no	no	no	NA	no	no	no
1130	COL3A1	5	2.4	13	5.9	6.1	NA	NA	4.8	NA	NA	no	no	no	NA	no	no	no
1131	COL8A1	5	1.4	15.9	3	4	NA	NA	1.7	NA	NA	no	no	no	NA	no	no	no
1132	CPSF1	5	1.4	15.9	4.7	6.1	NA	NA	6	NA	NA	no	no	no	NA	no	no	no
1133	CPZ	5	0.5	18.8	3.5	4	NA	NA	3.5	NA	NA	no	no	no	NA	no	no	no
1134	CTBP2	5	0.5	18.8	3	3.2	NA	NA	4.1	NA	NA	no	no	no	NA	no	no	no
1135	CTNNA2	5	2.4	13	7.9	10.8	NA	NA	4.1	NA	NA	no	no	no	NA	no	no	no
1136	DENND4A	5	0.9	17.4	4.7	4.1	NA	NA	2.9	NA	NA	no	no	no	NA	no	no	no
1137	DEPDC5	5	2.4	13	5.4	6.1	NA	NA	6.8	NA	NA	no	no	no	NA	no	no	no
1138	DNMT1	5	0.5	18.8	4.2	4.4	NA	NA	6.4	NA	NA	no	no	yes	In.OncoKb_1059 & OncoKB.Annotated_OncoKB & Is.Oncogene_OncoKB & MSK.IMPACT_OncoKB & MSK.HEME_OncoKB & Vogelstein_OncoKB	yes	no	no
1139	DOCK6	5	0.9	17.4	5	7.1	NA	NA	6.2	NA	NA	no	no	no	NA	no	no	no
1140	DOCK9	5	NA	20.3	5.9	7.1	NA	NA	5.4	NA	NA	no	no	no	NA	no	no	no
1141	EML5	5	0.5	18.8	6.9	6	NA	NA	5.4	NA	NA	no	no	no	NA	no	no	no
1142	ENPP2	5	1.4	15.9	3.7	3.7	NA	NA	2.1	NA	NA	no	no	no	NA	yes	no	no
1143	EOMES	5	NA	20.3	4	2.9	NA	NA	1.9	NA	NA	no	no	no	NA	no	no	no
1144	EPHA1	5	0.9	17.4	2.5	3.4	NA	NA	4.6	NA	NA	no	no	no	NA	no	no	no
1145	ERC2	5	1.9	14.5	5.4	11.3	NA	NA	4.8	NA	NA	no	no	no	NA	no	no	no
1146	ESYT1	5	0.5	18.8	3	2.7	NA	NA	3.5	NA	NA	no	no	no	NA	no	no	no
1147	EVC	5	1.9	14.5	5.4	6.2	NA	NA	4.6	NA	NA	no	no	no	NA	no	no	no
1148	FXR1	5	1.4	15.9	2.7	4.6	NA	NA	3.7	NA	NA	no	no	no	NA	no	no	no
1149	GRIA1	5	1.9	14.5	6.7	6.6	NA	NA	3.1	NA	NA	no	no	no	NA	no	no	no
1150	GRIA2	5	NA	20.3	6.9	6.2	NA	NA	3.1	NA	NA	no	no	no	NA	no	no	no
1151	GRM1	5	2.4	13	6.2	7.1	NA	NA	7.7	NA	NA	no	no	no	NA	no	no	no
1152	GUCY1B3	5	2.8	11.6	3.7	NA	NA	NA	2.7	NA	NA	no	no	no	NA	no	no	no
1153	HCFC2	5	NA	20.3	3.2	3.6	NA	NA	2.5	NA	NA	no	no	no	NA	no	no	no
1154	HHIPL1	5	2.4	13	1.2	3	NA	NA	1.9	NA	NA	no	no	no	NA	no	no	no
1155	HLA-B	5	0.5	18.8	5	5.2	NA	20.6	5.6	yes	NA	yes	no	yes	In.OncoKb_1059 & In.Bailey.CELL.Driver.Genes.299.genes & OncoKB.Annotated_OncoKB & Is.Tumor.Suppressor.Gene_OncoKB & MSK.IMPACT_OncoKB & MSK.HEME_OncoKB & In.custom.set_.to.be.checked.with.younes._787	no	no	no
1156	HMHA1	5	1.4	15.9	3	NA	NA	NA	6	NA	NA	no	no	no	NA	no	no	no
1157	ICA1	5	0.5	18.8	1.7	4	NA	NA	1.7	NA	NA	no	no	no	NA	no	no	no
1158	IGSF9	5	0.5	18.8	5	4.2	NA	NA	2.9	NA	NA	no	no	no	NA	no	no	no
1159	IQSEC3	5	1.4	15.9	4.5	6.2	NA	NA	6	NA	NA	no	no	no	NA	no	no	no
1160	ISLR2	5	0.9	17.4	4	5.1	NA	NA	3.7	NA	NA	no	no	no	NA	no	no	no
1161	ITGA6	5	0.5	18.8	3.5	3.4	NA	NA	1.9	NA	NA	no	no	no	NA	no	no	no
1162	ITGAL	5	NA	20.3	4.2	4	NA	NA	3.9	NA	NA	no	no	no	NA	no	no	no
1163	ITGB4	5	0.9	17.4	5.4	9.7	NA	NA	8.1	NA	NA	no	no	no	NA	no	no	no
1164	JPH4	5	0.9	17.4	2	4	NA	NA	1.7	NA	NA	no	no	no	NA	no	no	no
1165	KAT6B	5	1.4	15.9	4.7	6.2	NA	NA	4.4	NA	NA	no	no	yes	In.OncoKb_1059 & In.Zhang.NEJM.565.genes & SANGER.CGC.05.30.2017._OncoKB & In.custom.set_.to.be.checked.with.younes._787	no	no	no
1166	KCNH7	5	1.4	15.9	6.2	6.6	NA	NA	3.1	NA	NA	no	no	no	NA	no	no	no
1167	KIAA0556	5	0.5	18.8	7.4	6.6	NA	NA	6.4	NA	NA	no	no	no	NA	no	no	no
1168	KIAA2022	5	1.4	15.9	6.7	NA	NA	NA	5.4	NA	NA	no	no	no	NA	no	no	no
1169	KIF5A	5	2.8	11.6	2.7	3	NA	NA	4.4	NA	NA	no	no	no	NA	no	no	no
1170	KLHL26	5	1.4	15.9	2.2	2.5	NA	NA	3.7	NA	NA	no	no	no	NA	no	no	no
1171	LATS1	5	1.4	15.9	3.7	3.7	NA	NA	4.4	NA	NA	no	no	yes	In.OncoKb_1059 & In.Bailey.CELL.Driver.Genes.299.genes & OncoKB.Annotated_OncoKB & Is.Tumor.Suppressor.Gene_OncoKB & MSK.IMPACT_OncoKB & MSK.HEME_OncoKB & SANGER.CGC.05.30.2017._OncoKB & In.custom.set_.to.be.checked.with.younes._787	no	no	no
1172	LRRN3	5	1.4	15.9	5	3.4	NA	NA	3.9	NA	NA	no	no	no	NA	no	no	no
1173	LY75	5	1.4	15.9	0.5	4.9	NA	NA	4.6	NA	NA	no	no	no	NA	no	no	no
1174	LZTS1	5	0.5	18.8	3.2	3.4	NA	NA	2.9	NA	NA	no	no	no	NA	no	no	no
1175	MAP3K4	5	0.5	18.8	7.9	7.2	NA	NA	6.2	NA	NA	no	no	yes	In.Bailey.CELL.Driver.Genes.299.genes & In.custom.set_.to.be.checked.with.younes._787	no	no	no
1176	MCF2	5	1.4	15.9	5.2	6.5	NA	NA	2.9	NA	NA	no	no	no	NA	no	no	no
1177	MIB2	5	0.5	18.8	2.5	3.5	NA	NA	3.9	NA	NA	no	no	no	NA	no	no	no
1178	MTMR4	5	0.5	18.8	4	3	NA	NA	4.1	NA	NA	no	no	no	NA	no	no	no
1179	MTR	5	0.5	18.8	3	4.4	NA	NA	3.1	NA	NA	no	no	no	NA	no	no	no
1180	MVK	5	NA	20.3	4.7	3.4	NA	12.2	3.5	NA	NA	no	no	no	NA	no	no	no
1181	MYH2	5	1.4	15.9	7.7	6.4	NA	NA	6.6	NA	NA	no	no	no	NA	no	no	no
1182	MYT1	5	0.9	17.4	5.7	6.6	NA	NA	4.6	NA	NA	no	no	no	NA	no	no	no
1183	NBAS	5	1.4	15.9	6.2	6.4	NA	NA	4.1	NA	NA	no	no	no	NA	no	no	no
1184	NEFM	5	0.9	17.4	5.2	4.9	NA	NA	1.9	NA	NA	no	no	no	NA	no	no	no
1185	NEO1	5	NA	20.3	3.7	3.5	NA	NA	4.6	NA	NA	no	no	no	NA	no	no	no
1186	NFATC1	5	0.9	17.4	4.5	8.9	NA	NA	6.8	NA	NA	no	no	no	NA	no	no	no
1187	NLRC4	5	0.9	17.4	3.5	4.4	NA	NA	3.1	NA	NA	no	no	no	NA	no	no	no
1188	NLRP9	5	0.5	18.8	4.7	5	NA	NA	4.6	NA	NA	no	no	no	NA	no	no	no
1189	NOTCH2	5	0.9	17.4	5.2	5.6	NA	NA	4.6	NA	NA	no	no	yes	In.OncoKb_1059 & In.Zhang.NEJM.565.genes & In.Bailey.CELL.Driver.Genes.299.genes & In.ClinVar.Shan.Cancer.155.Genes & OncoKB.Annotated_OncoKB & Is.Oncogene_OncoKB & Is.Tumor.Suppressor.Gene_OncoKB & MSK.IMPACT_OncoKB & MSK.HEME_OncoKB & FOUNDATION.ONE_OncoKB & FOUNDATION.ONE.HEME_OncoKB & Vogelstein_OncoKB & SANGER.CGC.05.30.2017._OncoKB & In.custom.set_.to.be.checked.with.younes._787	no	no	no
1190	NR2C2	5	0.9	17.4	2	2.6	NA	NA	2.7	NA	NA	no	no	no	NA	no	no	no
1191	NRG2	5	1.4	15.9	1.2	2.2	NA	NA	3.1	NA	NA	no	no	no	NA	no	no	no
1192	NUP153	5	1.4	15.9	3	4.1	NA	NA	3.3	NA	NA	no	no	no	NA	no	no	no
1193	NYNRIN	5	0.5	18.8	5.2	6.1	NA	NA	6	NA	NA	no	no	no	NA	no	no	no
1194	PALB2	5	NA	20.3	2.5	4	NA	NA	2.9	NA	NA	no	no	yes	In.OncoKb_1059 & In.Zhang.NEJM.565.genes & In.Grobner.NATURE.159.Genes & In.ClinVar.Shan.Cancer.155.Genes & In.Kuan.Huang.CELL.99.genes & In.Chiara.BMF.69.genes & OncoKB.Annotated_OncoKB & Is.Tumor.Suppressor.Gene_OncoKB & MSK.IMPACT_OncoKB & MSK.HEME_OncoKB & FOUNDATION.ONE_OncoKB & FOUNDATION.ONE.HEME_OncoKB & SANGER.CGC.05.30.2017._OncoKB & In.custom.set_.to.be.checked.with.younes._787 & Tumor…	no	no	no
1195	PAPPA	5	1.4	15.9	8.4	8.1	NA	NA	6.2	NA	NA	no	no	no	NA	no	no	no
1196	PBRM1	5	0.5	18.8	5.4	4.2	NA	NA	5.4	NA	NA	yes	no	yes	In.OncoKb_1059 & In.Zhang.NEJM.565.genes & In.Bailey.CELL.Driver.Genes.299.genes & In.ClinVar.Shan.Cancer.155.Genes & OncoKB.Annotated_OncoKB & Is.Tumor.Suppressor.Gene_OncoKB & MSK.IMPACT_OncoKB & MSK.HEME_OncoKB & FOUNDATION.ONE_OncoKB & FOUNDATION.ONE.HEME_OncoKB & Vogelstein_OncoKB & SANGER.CGC.05.30.2017._OncoKB & In.custom.set_.to.be.checked.with.younes._787 & Tumor.Suppressor_Zhang	no	yes	no
1197	PCCA	5	1.4	15.9	2.2	2.1	NA	NA	2.5	NA	NA	no	no	no	NA	no	no	no
1198	PCDHA11	5	1.4	15.9	6.4	25.6	NA	NA	8.7	NA	NA	no	no	no	NA	no	no	no
1199	PCDHA9	5	1.9	14.5	6.7	33.3	NA	NA	6.2	NA	NA	no	no	no	NA	no	no	no
1200	PCDHB14	5	2.4	13	3.7	5.4	NA	NA	3.5	NA	NA	no	no	no	NA	no	no	no
1201	PCDHGA8	5	1.4	15.9	5.7	29.4	NA	NA	4.1	NA	NA	no	no	no	NA	no	no	no
1202	PCF11	5	0.9	17.4	5.7	5.4	NA	NA	2.3	NA	NA	no	no	no	NA	no	no	no
1203	PKD1L1	5	2.4	13	8.2	9.6	NA	NA	8.5	NA	NA	no	no	no	NA	no	no	no
1204	PLCD3	5	0.9	17.4	1.2	2.1	NA	NA	1.5	NA	NA	no	no	no	NA	no	no	no
1205	PLXNA3	5	1.4	15.9	5.7	8.6	NA	NA	10	NA	NA	no	no	no	NA	no	no	no
1206	PLXNA4	5	1.4	15.9	10.4	12	NA	NA	8.1	NA	NA	no	no	no	NA	no	no	no
1207	PLXND1	5	1.4	15.9	7.4	7.1	NA	NA	5.6	NA	NA	no	no	no	NA	no	no	no
1208	POSTN	5	1.9	14.5	5.7	5.1	NA	NA	2.9	NA	NA	no	no	no	NA	no	no	no
1209	POU4F2	5	0.9	17.4	4.2	6	NA	NA	2.7	NA	NA	no	no	no	NA	no	no	no
1210	PPP1R13B	5	NA	20.3	3.5	3.9	NA	NA	5.8	NA	NA	no	no	no	NA	no	no	no
1211	PTX4	5	0.9	17.4	0.7	3.1	NA	NA	3.1	NA	NA	no	no	no	NA	no	no	no
1212	RBM45	5	NA	20.3	1.7	3	NA	NA	1.5	NA	NA	no	no	no	NA	no	no	no
1213	RC3H2	5	0.9	17.4	2.5	3.2	NA	NA	3.7	NA	NA	no	no	no	NA	no	no	no
1214	RLTPR	5	0.9	17.4	3.7	NA	NA	NA	4.1	NA	NA	no	no	no	NA	no	no	no
1215	RNF17	5	0.5	18.8	5.2	4.6	NA	NA	4.4	NA	NA	no	no	no	NA	no	no	no
1216	ROR1	5	0.9	17.4	2.7	3.5	NA	NA	2.9	NA	NA	no	no	no	NA	yes	no	no
1217	RPS6KA6	5	NA	20.3	3.2	3.7	NA	NA	4.1	NA	NA	no	no	no	NA	no	no	no
1218	RTN4	5	0.5	18.8	3.2	6.7	NA	NA	2.5	NA	NA	no	no	no	NA	no	no	no
1219	SBNO1	5	NA	20.3	3.5	5.6	NA	NA	5.4	NA	NA	no	no	no	NA	no	no	no
1220	SBNO2	5	0.9	17.4	4.2	5.3	NA	NA	3.3	NA	NA	no	no	no	NA	no	no	no
1221	SCAF1	5	0.9	17.4	3.2	4.8	NA	NA	5.2	NA	NA	no	no	no	NA	no	no	no
1222	SEMA5B	5	0.9	17.4	5.2	6	NA	NA	5.8	NA	NA	no	no	no	NA	no	no	no
1223	SH3BP4	5	1.4	15.9	4.2	4.9	NA	NA	3.3	NA	NA	no	no	no	NA	no	no	no
1224	SIPA1L2	5	0.9	17.4	4.7	5.7	NA	NA	6.4	NA	NA	no	no	no	NA	no	no	no
1225	SIX3	5	0.5	18.8	0.2	2	NA	NA	2.5	NA	NA	no	no	no	NA	no	no	no
1226	SLC12A7	5	1.4	15.9	4.7	5.9	NA	NA	5.4	NA	NA	no	no	no	NA	no	no	no
1227	SLC6A7	5	0.5	18.8	1.2	2	NA	NA	1.7	NA	NA	no	no	no	NA	no	no	no
1228	SMARCAD1	5	0.5	18.8	4.5	3.1	NA	NA	2.7	NA	NA	no	no	no	NA	no	no	no
1229	SMG1	5	0.5	18.8	4.7	7.2	NA	NA	6.8	NA	NA	no	no	yes	In.OncoKb_1059 & OncoKB.Annotated_OncoKB & Is.Tumor.Suppressor.Gene_OncoKB & MSK.HEME_OncoKB	no	no	no
1230	SNRNP200	5	1.4	15.9	3.7	6.7	NA	NA	6.4	NA	NA	no	no	no	NA	no	no	no
1231	SORL1	5	0.9	17.4	5.2	6.1	NA	NA	7.1	NA	NA	no	no	no	NA	no	no	no
1232	SOS1	5	0.5	18.8	4.2	4	NA	NA	3.9	NA	NA	yes	no	yes	In.OncoKb_1059 & In.Zhang.NEJM.565.genes & In.Bailey.CELL.Driver.Genes.299.genes & In.Grobner.NATURE.159.Genes & In.Kuan.Huang.CELL.99.genes & OncoKB.Annotated_OncoKB & Is.Oncogene_OncoKB & MSK.IMPACT_OncoKB & MSK.HEME_OncoKB & In.custom.set_.to.be.checked.with.younes._787	no	no	no
1233	SPIRE2	5	0.9	17.4	1.5	5	NA	NA	3.3	NA	NA	no	no	no	NA	no	no	no
1234	ST6GAL2	5	1.4	15.9	5.2	4.5	NA	NA	4.1	NA	NA	no	no	no	NA	no	no	no
1235	STARD8	5	3.3	10.1	4	5.9	NA	NA	3.1	NA	NA	no	no	no	NA	no	no	no
1236	SUPT6H	5	1.4	15.9	4.7	4.2	NA	NA	5.6	NA	NA	no	no	no	NA	no	no	no
1237	TANC2	5	0.5	18.8	6.4	6.4	NA	NA	6	NA	NA	no	no	no	NA	no	no	no
1238	TET1	5	0.5	18.8	6.4	5.1	NA	NA	3.3	NA	NA	no	no	yes	In.OncoKb_1059 & In.Zhang.NEJM.565.genes & OncoKB.Annotated_OncoKB & Is.Tumor.Suppressor.Gene_OncoKB & MSK.IMPACT_OncoKB & MSK.HEME_OncoKB & FOUNDATION.ONE.HEME_OncoKB & SANGER.CGC.05.30.2017._OncoKB & In.custom.set_.to.be.checked.with.younes._787	no	no	no
1239	TGFB2	5	1.4	15.9	2.5	3	NA	NA	2.3	NA	NA	no	no	no	NA	no	no	no
1240	TGM6	5	0.9	17.4	3.5	5.6	NA	NA	4.1	NA	NA	no	no	no	NA	no	no	no
1241	THOC2	5	2.4	13	4.2	4.1	NA	NA	4.1	NA	NA	no	no	no	NA	no	no	no
1242	TLR9	5	1.4	15.9	3.7	6.5	NA	NA	6	NA	NA	no	no	no	NA	no	no	no
1243	TMEM132A	5	0.5	18.8	4	4.5	NA	NA	5.2	NA	NA	no	no	no	NA	no	no	no
1244	TRAM1L1	5	NA	20.3	2.7	2.9	NA	NA	3.3	NA	NA	no	no	no	NA	no	no	no
1245	TRIM46	5	1.9	14.5	4	2.9	NA	NA	3.3	NA	NA	no	no	no	NA	no	yes	no
1246	TSC2	5	1.4	15.9	3.7	6.4	NA	NA	6.2	NA	NA	no	no	yes	In.ACMG & ACMG_QGP_Cancer_list_intersection_31 & In.OncoKb_1059 & In.Zhang.NEJM.565.genes & In.Bailey.CELL.Driver.Genes.299.genes & In.Grobner.NATURE.159.Genes & In.ClinVar.Shan.Cancer.155.Genes & In.Kuan.Huang.CELL.99.genes & OncoKB.Annotated_OncoKB & Is.Tumor.Suppressor.Gene_OncoKB & MSK.IMPACT_OncoKB & MSK.HEME_OncoKB & FOUNDATION.ONE_OncoKB & FOUNDATION.ONE.HEME_OncoKB & SANGER.CGC.05.30.2017…	no	no	no
1247	TSHZ2	5	1.4	15.9	6.9	6	NA	NA	3.9	NA	NA	no	no	no	NA	no	no	no
1248	TTC6	5	NA	20.3	1.5	1.9	NA	NA	1.2	NA	NA	no	no	no	NA	no	no	no
1249	VPRBP	5	0.5	18.8	3	NA	NA	NA	4.6	NA	NA	no	no	no	NA	no	no	no
1250	WDR90	5	0.9	17.4	4	8.2	NA	NA	5.8	NA	NA	no	no	yes	In.OncoKb_1059 & FOUNDATION.ONE.HEME_OncoKB	no	no	no
1251	WFS1	5	NA	20.3	3	4.1	NA	NA	3.5	NA	NA	no	no	no	NA	no	no	no
1252	XIRP1	5	1.4	15.9	6.7	5.4	NA	NA	6	NA	NA	no	no	no	NA	no	no	no
1253	XRN1	5	1.9	14.5	4.7	4.6	NA	NA	4.8	NA	NA	no	no	no	NA	no	no	no
1254	YTHDC2	5	1.4	15.9	6.2	5.6	NA	NA	4.8	NA	NA	no	no	no	NA	no	no	no
1255	ZAP70	5	0.9	17.4	4	4.7	NA	NA	4.1	NA	NA	no	no	no	NA	no	no	no
1256	ZMIZ1	5	0.5	18.8	2.2	4.8	NA	NA	6.2	NA	NA	no	no	no	NA	no	no	no
1257	ZNF335	5	0.5	18.8	4.2	5.6	NA	NA	5.2	NA	NA	no	no	no	NA	no	no	no
1258	ZNF800	5	0.5	18.8	2.2	1.9	NA	NA	4.8	NA	NA	no	no	no	NA	no	no	no
1259	ABCB4	4.6	0.5	17.4	4.2	5.9	NA	NA	3.5	NA	NA	no	no	no	NA	no	no	no
1260	ABI3BP	4.6	1.9	13	6.2	5.8	NA	NA	2.9	NA	NA	no	no	no	NA	yes	no	no
1261	ACE	4.6	NA	18.8	5.4	4.4	NA	NA	4.8	NA	NA	no	no	no	NA	no	no	no
1262	ADAM28	4.6	0.5	17.4	1.7	3.6	NA	NA	3.7	NA	NA	no	no	no	NA	no	no	no
1263	ADAM29	4.6	0.5	17.4	4.5	7.3	NA	NA	5.4	NA	NA	no	no	no	NA	no	no	no
1264	ADAMTS3	4.6	2.4	11.6	4.2	5.5	3.7	NA	6.6	NA	NA	no	no	no	NA	no	no	no
1265	ADAMTS4	4.6	1.9	13	4.2	4.6	NA	NA	2.9	NA	NA	no	no	no	NA	no	no	no
1266	ALPK3	4.6	0.9	15.9	4.7	7.2	NA	NA	5.6	NA	NA	no	no	no	NA	no	no	no
1267	AMOT	4.6	1.4	14.5	5	4.4	NA	NA	3.9	NA	NA	no	no	no	NA	no	no	no
1268	AMOTL1	4.6	1.9	13	5.9	5.2	NA	NA	2.3	NA	NA	no	no	no	NA	no	no	no
1269	ANKHD1	4.6	0.5	17.4	6.4	6.6	NA	NA	4.6	NA	NA	no	no	no	NA	no	yes	no
1270	AP3B2	4.6	0.5	17.4	4.2	4.5	NA	NA	3.7	NA	NA	no	no	no	NA	no	no	no
1271	APPL1	4.6	NA	18.8	3.2	3.3	NA	NA	2.1	NA	NA	no	no	no	NA	no	no	no
1272	ARHGAP32	4.6	1.4	14.5	4.2	5.1	NA	NA	4.4	NA	NA	no	no	no	NA	no	no	no
1273	ARHGEF11	4.6	NA	18.8	4.7	5.2	NA	NA	6	NA	NA	no	no	no	NA	no	no	no
1274	ARID4A	4.6	2.4	11.6	3.5	5.1	NA	NA	3.3	NA	NA	no	no	yes	In.OncoKb_1059 & OncoKB.Annotated_OncoKB & Is.Tumor.Suppressor.Gene_OncoKB & MSK.HEME_OncoKB	no	no	no
1275	ASXL1	4.6	0.9	15.9	6.9	6.2	3.5	NA	5.8	NA	NA	yes	no	yes	In.OncoKb_1059 & In.Zhang.NEJM.565.genes & In.Bailey.CELL.Driver.Genes.299.genes & In.ClinVar.Shan.Cancer.155.Genes & OncoKB.Annotated_OncoKB & Is.Tumor.Suppressor.Gene_OncoKB & MSK.IMPACT_OncoKB & MSK.HEME_OncoKB & FOUNDATION.ONE_OncoKB & FOUNDATION.ONE.HEME_OncoKB & Vogelstein_OncoKB & SANGER.CGC.05.30.2017._OncoKB & In.custom.set_.to.be.checked.with.younes._787 & Tumor.Suppressor_Zhang	no	no	no
1276	ATP10D	4.6	NA	18.8	4.2	4.6	NA	NA	3.9	NA	NA	no	no	no	NA	no	no	no
1277	ATP1A1	4.6	1.9	13	3.7	3.4	NA	NA	2.3	NA	NA	no	no	yes	In.OncoKb_1059 & SANGER.CGC.05.30.2017._OncoKB	no	no	no
1278	ATP2B2	4.6	2.8	10.1	5.9	8.4	NA	NA	8.3	NA	NA	no	no	no	NA	no	no	no
1279	ATP8B1	4.6	1.4	14.5	4.2	4.4	NA	NA	4.4	NA	NA	no	no	no	NA	no	no	no
1280	BCAN	4.6	0.9	15.9	2.5	3.2	NA	NA	3.5	NA	NA	no	no	no	NA	no	no	no
1281	BEND5	4.6	1.4	14.5	2.7	2.5	NA	NA	2.3	NA	NA	no	no	no	NA	no	no	no
1282	BICC1	4.6	1.9	13	4.2	4	NA	NA	5.2	NA	NA	no	no	no	NA	no	no	no
1283	BNIP1	4.6	0.5	17.4	1.2	2.1	NA	NA	0.2	NA	NA	no	no	no	NA	no	no	no
1284	BRINP1	4.6	1.4	14.5	5	5.5	NA	NA	0.2	NA	NA	no	no	no	NA	no	no	no
1285	C6ORF165	4.6	NA	18.8	2	2.9	NA	NA	NA	NA	NA	no	no	no	NA	no	no	no
1286	CAMTA2	4.6	NA	18.8	5.2	4.4	NA	NA	4.8	NA	NA	no	no	no	NA	no	no	no
1287	CCDC105	4.6	0.9	15.9	2	3.5	NA	NA	0.8	NA	NA	no	no	no	NA	no	no	no
1288	CCDC129	4.6	1.4	14.5	3.5	NA	NA	NA	1.5	NA	NA	no	no	no	NA	no	no	no
1289	CCDC28A	4.6	0.5	17.4	2.7	3.4	NA	NA	1	NA	NA	no	no	no	NA	no	no	no
1290	CCDC39	4.6	1.4	14.5	6.2	5.4	NA	NA	2.3	NA	NA	no	no	no	NA	no	no	no
1291	CCDC88C	4.6	0.9	15.9	5	8.2	NA	NA	4.1	NA	NA	no	no	no	NA	no	no	no
1292	CDH11	4.6	1.9	13	6.4	7.6	NA	NA	4.6	NA	NA	no	no	yes	In.OncoKb_1059 & In.Zhang.NEJM.565.genes & SANGER.CGC.05.30.2017._OncoKB & In.custom.set_.to.be.checked.with.younes._787 & Tumor.Suppressor_Zhang	no	no	no
1293	CDH26	4.6	0.5	17.4	2.5	4.6	NA	NA	3.1	NA	NA	no	no	no	NA	no	no	no
1294	CDH4	4.6	1.4	14.5	6.9	9.9	NA	NA	8.1	NA	NA	no	no	no	NA	no	no	no
1295	CENPC	4.6	NA	18.8	3.2	4.1	NA	NA	3.3	NA	NA	no	no	no	NA	no	no	no
1296	CILP	4.6	2.8	10.1	4.7	3.6	NA	NA	4.1	NA	NA	no	no	no	NA	yes	no	no
1297	CLSTN3	4.6	NA	18.8	3.5	2.7	NA	NA	4.1	NA	NA	no	no	no	NA	no	no	no
1298	CNOT3	4.6	0.9	15.9	1.5	3.5	NA	NA	2.7	NA	NA	no	no	yes	In.OncoKb_1059 & SANGER.CGC.05.30.2017._OncoKB	no	no	no
1299	CNTLN	4.6	1.4	14.5	5.9	10.3	NA	NA	3.9	NA	NA	no	no	no	NA	no	no	no
1300	COL14A1	4.6	2.4	11.6	6.7	6.9	NA	NA	5.2	NA	NA	no	no	no	NA	no	no	no
1301	CPD	4.6	0.9	15.9	3.7	4.2	NA	NA	2.9	NA	NA	no	no	no	NA	no	no	no
1302	CPS1	4.6	0.9	15.9	5.7	6.7	NA	NA	3.3	NA	NA	no	no	yes	In.OncoKb_1059 & FOUNDATION.ONE.HEME_OncoKB	no	no	no
1303	CSPP1	4.6	0.9	15.9	3.2	3.9	NA	NA	5	NA	NA	no	no	no	NA	no	no	no
1304	DACT3	4.6	2.8	10.1	0.7	1.5	NA	NA	0.4	NA	NA	no	no	no	NA	yes	no	no
1305	DCX	4.6	0.9	15.9	3.5	3.5	NA	NA	1.9	NA	NA	no	no	no	NA	no	no	no
1306	DDX17	4.6	NA	18.8	2.5	3.4	NA	NA	3.1	NA	NA	no	no	no	NA	no	no	no
1307	DHX36	4.6	0.9	15.9	3	4	NA	NA	3.1	NA	NA	no	no	no	NA	no	no	no
1308	DIAPH3	4.6	1.4	14.5	3.5	4.7	NA	NA	2.5	NA	NA	no	no	no	NA	yes	no	no
1309	DIP2A	4.6	1.4	14.5	5.7	5.9	NA	NA	5.2	NA	NA	no	no	no	NA	no	no	no
1310	DISP1	4.6	2.4	11.6	5.7	5.9	NA	NA	5.4	NA	NA	no	no	no	NA	no	no	no
1311	DLGAP1	4.6	1.9	13	4.2	5.1	NA	NA	7.9	NA	NA	no	no	no	NA	no	no	no
1312	DOCK11	4.6	0.5	17.4	5.7	5.9	NA	NA	6	NA	NA	no	no	no	NA	no	no	no
1313	DPAGT1	4.6	NA	18.8	0.5	1.5	NA	NA	1.9	NA	NA	no	no	no	NA	no	no	no
1314	DPP6	4.6	1.4	14.5	5.4	6.1	NA	NA	4.4	NA	NA	no	no	no	NA	no	no	no
1315	DTX4	4.6	0.5	17.4	3.5	4	NA	NA	4.4	NA	NA	no	no	no	NA	no	no	no
1316	E2F7	4.6	0.5	17.4	4.7	3.6	NA	NA	3.1	NA	NA	no	no	no	NA	yes	no	no
1317	EIF4G3	4.6	NA	18.8	4	4.5	NA	NA	5.2	NA	NA	no	no	no	NA	no	no	no
1318	EPB41L4A	4.6	0.9	15.9	3	4.7	NA	NA	3.5	NA	NA	no	no	no	NA	no	no	no
1319	EPHA7	4.6	2.4	11.6	4.7	4.1	NA	NA	3.1	NA	NA	no	no	yes	In.OncoKb_1059 & OncoKB.Annotated_OncoKB & Is.Oncogene_OncoKB & Is.Tumor.Suppressor.Gene_OncoKB & MSK.IMPACT_OncoKB & MSK.HEME_OncoKB & FOUNDATION.ONE.HEME_OncoKB	no	no	no
1320	ERBB2IP	4.6	0.5	17.4	3.7	NA	NA	NA	2.1	NA	NA	no	no	no	NA	no	no	no
1321	ESRRG	4.6	0.9	15.9	2	3.9	NA	NA	3.7	NA	NA	no	no	no	NA	no	no	no
1322	EVPL	4.6	0.5	17.4	4.7	7.9	NA	NA	8.3	NA	NA	no	no	no	NA	no	no	no
1323	EXOC4	4.6	1.4	14.5	4.2	3.7	NA	NA	3.1	NA	NA	no	no	no	NA	no	no	no
1324	FBRSL1	4.6	0.5	17.4	2.2	1.8	NA	NA	NA	NA	NA	no	no	no	NA	no	no	no
1325	FGFR3	4.6	0.9	15.9	4.5	3.6	NA	NA	2.5	NA	NA	yes	no	yes	In.OncoKb_1059 & In.Zhang.NEJM.565.genes & In.Bailey.CELL.Driver.Genes.299.genes & In.Grobner.NATURE.159.Genes & In.ClinVar.Shan.Cancer.155.Genes & OncoKB.Annotated_OncoKB & Is.Oncogene_OncoKB & MSK.IMPACT_OncoKB & MSK.HEME_OncoKB & FOUNDATION.ONE_OncoKB & FOUNDATION.ONE.HEME_OncoKB & Vogelstein_OncoKB & SANGER.CGC.05.30.2017._OncoKB & In.custom.set_.to.be.checked.with.younes._787 & Kinase_Zhang	no	no	no
1326	FKBP10	4.6	NA	18.8	3.2	2.5	NA	NA	1.9	NA	NA	no	no	no	NA	no	no	no
1327	FNDC3B	4.6	0.9	15.9	3.7	3.8	NA	NA	4.6	NA	NA	no	no	no	NA	no	no	no
1328	FOXC2	4.6	1.4	14.5	0.7	1.9	NA	NA	2.1	NA	NA	no	no	no	NA	no	no	no
1329	FOXG1	4.6	2.4	11.6	3.5	5.7	NA	NA	3.9	NA	NA	no	no	no	NA	no	no	no
1330	FREM1	4.6	0.5	17.4	5.7	7.5	NA	NA	5.6	NA	NA	no	no	no	NA	no	no	no
1331	GABRB3	4.6	1.9	13	3.2	4.1	NA	NA	5	NA	NA	no	no	no	NA	no	no	no
1332	GALNT16	4.6	1.4	14.5	1	2.6	NA	NA	2.1	NA	NA	no	no	no	NA	no	no	no
1333	GBF1	4.6	1.4	14.5	4.5	5.5	NA	NA	4.8	NA	NA	no	no	no	NA	no	no	no
1334	GIGYF2	4.6	0.9	15.9	5.4	6.8	NA	NA	4.1	NA	NA	no	no	no	NA	no	no	no
1335	GOLGA3	4.6	0.9	15.9	5.4	6.6	NA	NA	7.5	NA	NA	no	no	no	NA	no	yes	no
1336	GPR124	4.6	0.5	17.4	2.7	NA	NA	NA	3.7	NA	NA	no	no	no	NA	no	no	no
1337	GPR144	4.6	0.9	15.9	3	NA	NA	NA	NA	NA	NA	no	no	no	NA	no	no	no
1338	GRIK4	4.6	1.9	13	6.2	5.6	NA	NA	3.9	NA	NA	no	no	no	NA	no	no	no
1339	GRIN2A	4.6	2.4	11.6	8.9	8.4	NA	NA	6.8	NA	NA	no	no	yes	In.OncoKb_1059 & OncoKB.Annotated_OncoKB & Is.Tumor.Suppressor.Gene_OncoKB & MSK.IMPACT_OncoKB & MSK.HEME_OncoKB & FOUNDATION.ONE.HEME_OncoKB & SANGER.CGC.05.30.2017._OncoKB	no	no	no
1340	GRM6	4.6	2.4	11.6	6.9	7.9	NA	NA	6.2	NA	NA	no	no	no	NA	no	no	no
1341	HDAC6	4.6	1.4	14.5	3	2.4	NA	NA	1.9	NA	NA	no	no	no	NA	no	no	no
1342	HOMEZ	4.6	0.5	17.4	2	2.4	NA	NA	1.7	NA	NA	no	no	no	NA	no	no	no
1343	IFFO1	4.6	0.9	15.9	3.2	2.8	NA	NA	3.1	NA	NA	no	no	no	NA	no	no	no
1344	IGDCC4	4.6	1.9	13	3.2	3.9	NA	NA	3.3	NA	NA	no	no	no	NA	no	no	no
1345	IGF1R	4.6	0.5	17.4	3.7	4	NA	NA	5	NA	NA	no	no	yes	In.OncoKb_1059 & OncoKB.Annotated_OncoKB & Is.Oncogene_OncoKB & MSK.IMPACT_OncoKB & MSK.HEME_OncoKB & FOUNDATION.ONE_OncoKB & FOUNDATION.ONE.HEME_OncoKB	no	no	no
1346	INPP5D	4.6	1.4	14.5	4.2	5.9	NA	NA	3.7	NA	NA	no	no	yes	In.OncoKb_1059 & FOUNDATION.ONE.HEME_OncoKB	no	no	no
1347	INPPL1	4.6	1.4	14.5	5.2	6.5	NA	NA	6.8	NA	NA	yes	no	yes	In.OncoKb_1059 & In.Bailey.CELL.Driver.Genes.299.genes & OncoKB.Annotated_OncoKB & Is.Tumor.Suppressor.Gene_OncoKB & MSK.IMPACT_OncoKB & MSK.HEME_OncoKB & In.custom.set_.to.be.checked.with.younes._787	no	no	no
1348	INSM2	4.6	0.5	17.4	2.2	3.4	NA	NA	3.5	NA	NA	no	no	no	NA	no	no	no
1349	INTS3	4.6	0.9	15.9	1.5	3.6	NA	NA	3.9	NA	NA	no	no	no	NA	no	no	no
1350	IQGAP1	4.6	NA	18.8	3.5	4.2	NA	NA	5	NA	NA	no	no	no	NA	no	no	no
1351	ITGA4	4.6	2.4	11.6	3.7	4.6	NA	NA	2.7	NA	NA	no	no	no	NA	no	no	no
1352	ITGAV	4.6	0.5	17.4	3.2	5.5	NA	NA	5	NA	NA	no	no	no	NA	no	no	no
1353	JPH3	4.6	1.4	14.5	5.9	8	NA	NA	5	NA	NA	no	no	no	NA	no	no	no
1354	KANSL1L	4.6	NA	18.8	4.7	4.3	NA	NA	5	NA	NA	no	no	no	NA	no	no	no
1355	KCNG2	4.6	1.9	13	3	4	NA	NA	2.7	NA	NA	no	no	no	NA	no	no	no
1356	KCNH1	4.6	1.9	13	7.7	6.5	NA	NA	4.6	NA	NA	no	no	no	NA	no	no	no
1357	KCNH5	4.6	1.9	13	5.2	6.5	NA	NA	5.4	NA	NA	no	no	no	NA	no	no	no
1358	KCNV2	4.6	0.9	15.9	4.5	3.7	NA	NA	2.9	NA	NA	no	no	no	NA	no	no	no
1359	KDM5A	4.6	0.5	17.4	4.5	4.9	NA	NA	5.8	NA	NA	no	no	yes	In.OncoKb_1059 & In.Zhang.NEJM.565.genes & OncoKB.Annotated_OncoKB & Is.Oncogene_OncoKB & MSK.IMPACT_OncoKB & MSK.HEME_OncoKB & FOUNDATION.ONE_OncoKB & FOUNDATION.ONE.HEME_OncoKB & SANGER.CGC.05.30.2017._OncoKB & In.custom.set_.to.be.checked.with.younes._787	no	no	no
1360	KIAA0430	4.6	0.9	15.9	5.4	NA	NA	NA	6.6	NA	NA	no	no	no	NA	no	no	no
1361	KIAA1033	4.6	0.5	17.4	3.5	NA	NA	NA	2.7	NA	NA	no	no	no	NA	no	no	no
1362	KIAA1107	4.6	0.5	17.4	4.2	2.6	NA	NA	NA	NA	NA	no	no	no	NA	no	no	no
1363	KIAA1683	4.6	NA	18.8	4	NA	NA	NA	5.6	NA	NA	no	no	no	NA	no	no	no
1364	KIF3C	4.6	0.9	15.9	2.2	2.9	NA	NA	3.5	NA	NA	no	no	no	NA	no	no	no
1365	KIF5C	4.6	0.5	17.4	3.2	9.3	NA	NA	2.3	NA	NA	no	no	no	NA	no	no	no
1366	KIRREL	4.6	1.9	13	1.5	NA	NA	NA	3.5	NA	NA	no	no	no	NA	no	no	no
1367	KIRREL2	4.6	NA	18.8	3	2.7	NA	NA	3.7	NA	NA	no	no	no	NA	no	no	no
1368	KLHL34	4.6	1.9	13	4.5	5	NA	NA	4.1	NA	NA	no	no	no	NA	no	no	no
1369	KLHL4	4.6	1.9	13	5	4.4	NA	NA	3.5	NA	NA	no	no	no	NA	no	no	no
1370	LAMB4	4.6	NA	18.8	4.2	5.3	NA	NA	4.1	NA	NA	no	no	no	NA	no	no	no
1371	LATS2	4.6	1.4	14.5	3.5	4.9	NA	NA	3.9	NA	NA	no	no	yes	In.OncoKb_1059 & In.Bailey.CELL.Driver.Genes.299.genes & OncoKB.Annotated_OncoKB & Is.Tumor.Suppressor.Gene_OncoKB & MSK.IMPACT_OncoKB & MSK.HEME_OncoKB & SANGER.CGC.05.30.2017._OncoKB & In.custom.set_.to.be.checked.with.younes._787	no	no	no
1372	LNPEP	4.6	NA	18.8	3.5	2.7	NA	NA	2.5	NA	NA	no	no	no	NA	no	no	no
1373	LPA	4.6	1.4	14.5	7.7	6.8	NA	NA	9.3	NA	NA	no	no	no	NA	no	no	no
1374	LRCH2	4.6	1.9	13	3.2	10.5	NA	NA	0.4	NA	NA	no	no	no	NA	yes	no	no
1375	LRP3	4.6	0.5	17.4	3.2	4	NA	NA	3.5	NA	NA	no	no	no	NA	no	no	no
1376	LRRC4B	4.6	1.9	13	2.7	6.3	NA	NA	4.4	NA	NA	no	no	no	NA	no	no	no
1377	LSR	4.6	0.5	17.4	3	2.5	NA	NA	2.7	NA	NA	no	no	no	NA	no	no	no
1378	MAML2	4.6	0.5	17.4	1.7	5.3	NA	NA	1.9	NA	NA	no	no	yes	In.OncoKb_1059 & In.Zhang.NEJM.565.genes & SANGER.CGC.05.30.2017._OncoKB & In.custom.set_.to.be.checked.with.younes._787	no	no	no
1379	MAN2A1	4.6	0.5	17.4	3.7	4.1	NA	NA	2.7	NA	NA	no	no	no	NA	no	no	no
1380	MAP1S	4.6	NA	18.8	4.5	4.9	NA	NA	2.7	NA	NA	no	no	no	NA	no	no	no
1381	MAST2	4.6	0.9	15.9	4.7	6	NA	NA	8.3	NA	NA	no	no	no	NA	no	no	no
1382	MED1	4.6	0.9	15.9	4	3.9	NA	NA	3.5	NA	NA	no	no	no	NA	no	no	no
1383	MINK1	4.6	0.5	17.4	4	3.1	NA	NA	3.5	NA	NA	no	no	no	NA	no	no	no
1384	MLXIPL	4.6	0.9	15.9	2.2	2.6	NA	NA	1.7	NA	NA	no	no	no	NA	no	no	no
1385	MMP16	4.6	2.4	11.6	3.5	4.5	NA	NA	5	NA	NA	no	no	no	NA	no	no	no
1386	MTF2	4.6	0.9	15.9	2.7	3.9	NA	NA	2.5	NA	NA	no	no	no	NA	no	no	no
1387	MTMR9	4.6	NA	18.8	1.5	2.1	NA	NA	2.9	NA	NA	no	no	no	NA	no	no	no
1388	MYLK	4.6	0.5	17.4	6.7	5.4	NA	NA	6.4	NA	NA	no	no	no	NA	no	no	no
1389	MYO9B	4.6	0.9	15.9	5	6.1	NA	NA	6.8	NA	NA	no	no	no	NA	no	no	no
1390	NCKAP1	4.6	0.5	17.4	3	4.2	NA	NA	2.3	NA	NA	no	no	no	NA	no	no	no
1391	NCOA3	4.6	2.4	11.6	3.5	4.7	NA	NA	3.9	NA	NA	no	no	yes	In.OncoKb_1059 & OncoKB.Annotated_OncoKB & Is.Oncogene_OncoKB & MSK.IMPACT_OncoKB & MSK.HEME_OncoKB	no	no	no
1392	NDST2	4.6	NA	18.8	3	2.4	NA	NA	3.1	NA	NA	no	no	no	NA	no	no	no
1393	NEFH	4.6	0.9	15.9	1.2	10.8	NA	NA	2.3	NA	NA	no	no	no	NA	no	no	no
1394	NFATC2	4.6	0.5	17.4	3.5	4.5	NA	NA	6.6	NA	NA	no	no	yes	In.OncoKb_1059 & SANGER.CGC.05.30.2017._OncoKB	no	no	no
1395	NIN	4.6	0.5	17.4	4.7	7.4	NA	NA	6.6	NA	NA	no	no	yes	In.OncoKb_1059 & In.Zhang.NEJM.565.genes & FOUNDATION.ONE.HEME_OncoKB & SANGER.CGC.05.30.2017._OncoKB & In.custom.set_.to.be.checked.with.younes._787	no	no	no
1396	NINL	4.6	0.9	15.9	5.9	6.7	NA	NA	5.8	NA	NA	no	no	no	NA	no	no	no
1397	NKX2-6	4.6	0.5	17.4	NA	1.1	NA	NA	NA	NA	NA	no	no	no	NA	no	no	no
1398	NLRP4	4.6	1.4	14.5	5.2	8.2	NA	NA	5.6	NA	NA	no	no	no	NA	no	no	no
1399	NPAT	4.6	0.5	17.4	4.7	4.9	NA	NA	2.3	NA	NA	no	no	yes	In.Zhang.NEJM.565.genes & In.custom.set_.to.be.checked.with.younes._787	no	no	no
1400	NRAP	4.6	0.5	17.4	6.4	5.5	NA	NA	4.6	NA	NA	no	no	no	NA	no	no	no
1401	OSBPL1A	4.6	NA	18.8	2.5	2.7	NA	NA	2.5	NA	NA	no	no	no	NA	no	no	no
1402	PALM2-AKAP2	4.6	0.9	15.9	2.5	5	NA	NA	2.9	NA	NA	no	no	no	NA	no	no	no
1403	PC	4.6	0.9	15.9	4	6.9	NA	NA	5	NA	NA	no	no	yes	In.OncoKb_1059 & FOUNDATION.ONE.HEME_OncoKB	no	no	no
1404	PCDHB13	4.6	0.5	17.4	3.7	6.5	NA	NA	3.5	NA	NA	no	no	no	NA	no	no	no
1405	PCDHB8	4.6	2.4	11.6	9.4	7.5	NA	NA	6.4	NA	NA	no	no	no	NA	no	no	no
1406	PCDHGA2	4.6	1.4	14.5	5.2	44.4	NA	NA	6.2	NA	NA	no	no	no	NA	no	no	no
1407	PCNX	4.6	1.4	14.5	5.4	NA	NA	NA	4.4	NA	NA	no	no	no	NA	no	no	no
1408	PCSK4	4.6	0.5	17.4	2.7	3.1	NA	NA	1.9	NA	NA	no	no	no	NA	no	no	no
1409	PFAS	4.6	0.5	17.4	3.2	4.9	NA	NA	5	NA	NA	no	no	no	NA	no	no	no
1410	PHIP	4.6	1.4	14.5	5	5.7	NA	NA	4.8	NA	NA	no	no	no	NA	no	no	no
1411	PHLDB3	4.6	1.9	13	1.7	1.8	NA	NA	1.5	NA	NA	no	no	no	NA	no	no	no
1412	PIGB	4.6	0.9	15.9	1.5	2.4	NA	NA	1.7	NA	NA	no	no	no	NA	no	no	no
1413	PIK3C2B	4.6	0.9	15.9	5	4.3	NA	NA	5.8	NA	NA	no	no	yes	In.OncoKb_1059 & FOUNDATION.ONE_OncoKB	no	no	no
1414	PIP5K1C	4.6	1.4	14.5	3.5	3.5	NA	NA	2.5	NA	NA	no	no	no	NA	no	no	no
1415	PITPNM3	4.6	1.4	14.5	5	4.5	NA	NA	0.4	NA	NA	no	no	no	NA	no	no	no
1416	PLEKHG2	4.6	1.9	13	4	4.5	NA	NA	5.2	NA	NA	no	no	no	NA	no	no	no
1417	PLEKHH3	4.6	0.5	17.4	2.5	4.7	NA	NA	3.3	NA	NA	no	no	no	NA	no	no	no
1418	PPL	4.6	0.5	17.4	5.9	6.5	NA	NA	7.7	NA	NA	no	no	no	NA	no	no	no
1419	PPM1D	4.6	NA	18.8	1.7	1.9	NA	NA	3.1	NA	NA	no	no	yes	In.OncoKb_1059 & In.Zhang.NEJM.565.genes & In.Bailey.CELL.Driver.Genes.299.genes & OncoKB.Annotated_OncoKB & Is.Oncogene_OncoKB & MSK.IMPACT_OncoKB & MSK.HEME_OncoKB & SANGER.CGC.05.30.2017._OncoKB & In.custom.set_.to.be.checked.with.younes._787	no	no	no
1420	PRDM10	4.6	1.9	13	5.9	6.1	NA	NA	6.4	NA	NA	no	no	no	NA	no	no	no
1421	PREX1	4.6	1.9	13	6.2	6	NA	NA	8.3	NA	NA	no	no	no	NA	no	no	no
1422	PRKD1	4.6	1.4	14.5	5.9	5.8	NA	NA	5	NA	NA	no	no	yes	In.OncoKb_1059 & OncoKB.Annotated_OncoKB & MSK.IMPACT_OncoKB & MSK.HEME_OncoKB	no	no	no
1423	PRPF8	4.6	0.5	17.4	6.4	6.2	NA	NA	8.3	NA	NA	no	no	no	NA	no	no	no
1424	PRX	4.6	1.9	13	3.2	3.5	NA	NA	5	NA	NA	no	no	no	NA	no	no	no
1425	PTPN12	4.6	1.4	14.5	3.5	3.5	NA	NA	2.3	NA	NA	no	no	no	NA	no	no	no
1426	PTPRU	4.6	0.9	15.9	5.7	6.1	NA	NA	7.7	NA	NA	no	no	no	NA	no	no	no
1427	RABGAP1	4.6	NA	18.8	3.2	5.5	NA	NA	5.2	NA	NA	no	no	no	NA	no	no	no
1428	RAI1	4.6	NA	18.8	5	6.1	NA	NA	7.9	NA	NA	no	no	no	NA	no	no	no
1429	RAPGEF3	4.6	0.9	15.9	2.5	3.9	NA	NA	1.7	NA	NA	no	no	no	NA	no	no	no
1430	RASGRF2	4.6	0.9	15.9	4.7	5	NA	NA	5.2	NA	NA	no	no	no	NA	no	no	no
1431	RBM20	4.6	NA	18.8	4.2	5.3	NA	NA	NA	NA	NA	no	no	no	NA	no	no	no
1432	RGPD4	4.6	1.4	14.5	4	3.8	NA	NA	1.7	NA	NA	no	no	no	NA	no	no	no
1433	RGS3	4.6	0.5	17.4	4.2	4.9	NA	NA	5.2	NA	NA	no	no	no	NA	no	no	no
1434	RTL1	4.6	1.9	13	6.7	5	NA	NA	1.2	NA	NA	no	no	no	NA	no	no	no
1435	SCAP	4.6	0.9	15.9	2.7	3.9	NA	NA	4.6	NA	NA	no	no	no	NA	no	no	no
1436	SEMA5A	4.6	0.9	15.9	4.2	4.4	NA	NA	5	NA	NA	no	no	no	NA	no	no	no
1437	SH3RF3	4.6	2.8	10.1	3.5	3	NA	NA	1.9	NA	NA	no	no	no	NA	no	no	no
1438	SIPA1L1	4.6	0.5	17.4	6.7	6.2	NA	NA	7.3	NA	NA	no	no	no	NA	no	no	no
1439	SLC12A3	4.6	1.4	14.5	3.2	3.4	NA	NA	3.1	NA	NA	no	no	no	NA	no	no	no
1440	SLC24A1	4.6	0.5	17.4	2.7	2.8	NA	NA	1.5	NA	NA	no	no	no	NA	no	no	no
1441	SLC4A10	4.6	0.9	15.9	4.2	3.9	NA	NA	3.1	NA	NA	no	no	no	NA	no	no	no
1442	SLC4A2	4.6	0.5	17.4	2.7	4	NA	NA	6	NA	NA	no	no	no	NA	no	no	no
1443	SLC5A5	4.6	0.5	17.4	2.5	3.1	NA	NA	3.5	NA	NA	no	no	no	NA	no	no	no
1444	SLC9A4	4.6	0.9	15.9	3	4.2	NA	NA	3.1	NA	NA	no	no	no	NA	no	no	no
1445	SLC9C1	4.6	1.4	14.5	3.2	3.6	NA	NA	3.3	NA	NA	no	no	no	NA	no	no	no
1446	SLIT2	4.6	2.4	11.6	5.4	6.7	NA	NA	7.3	NA	NA	no	no	no	NA	no	no	no
1447	SLIT3	4.6	3.3	8.7	6.4	8.9	NA	NA	6	NA	NA	no	no	no	NA	yes	no	no
1448	SMTN	4.6	NA	18.8	5.2	4.3	NA	NA	3.9	NA	NA	no	no	no	NA	no	no	no
1449	SOGA2	4.6	0.5	17.4	6.9	NA	NA	NA	7.1	NA	NA	no	no	no	NA	no	no	no
1450	SPECC1L	4.6	0.9	15.9	2.7	4.2	NA	NA	3.7	NA	NA	no	no	no	NA	no	no	no
1451	ST5	4.6	0.5	17.4	3.2	4.4	NA	NA	5.6	NA	NA	no	no	no	NA	no	no	no
1452	ST8SIA6	4.6	0.9	15.9	2.5	2.5	NA	NA	2.3	NA	NA	no	no	no	NA	no	no	no
1453	STARD13	4.6	0.9	15.9	3.2	3.7	NA	NA	3.9	NA	NA	no	no	no	NA	no	no	no
1454	TAF3	4.6	2.4	11.6	3.7	3.7	NA	NA	3.9	NA	NA	no	no	no	NA	no	no	no
1455	TBC1D32	4.6	0.5	17.4	4	5	NA	NA	3.3	NA	NA	no	no	no	NA	no	no	no
1456	TGIF1	4.6	3.8	7.2	4.2	6.7	3.3	NA	5	NA	yes	no	yes	yes	In.Bailey.CELL.Driver.Genes.299.genes & In.custom.set_.to.be.checked.with.younes._787	no	no	no
1457	THBS2	4.6	3.8	7.2	6.2	9.2	NA	NA	6.6	NA	NA	no	no	no	NA	no	no	no
1458	TIAM2	4.6	0.5	17.4	6.4	7	NA	NA	6	NA	NA	no	no	no	NA	no	no	no
1459	TMEM232	4.6	1.4	14.5	2.5	3	NA	NA	NA	NA	NA	no	no	no	NA	no	no	no
1460	TRIM24	4.6	1.4	14.5	4	4.1	NA	NA	3.9	NA	NA	no	no	yes	In.OncoKb_1059 & In.Zhang.NEJM.565.genes & FOUNDATION.ONE.HEME_OncoKB & SANGER.CGC.05.30.2017._OncoKB & In.custom.set_.to.be.checked.with.younes._787 & Tumor.Suppressor_Zhang	no	yes	no
1461	TRIM66	4.6	0.9	15.9	4.5	3.5	NA	NA	NA	NA	NA	no	no	no	NA	no	yes	no
1462	TRPC6	4.6	2.8	10.1	4.7	3.9	NA	NA	4.1	NA	NA	no	no	no	NA	no	no	no
1463	TRPM2	4.6	NA	18.8	7.2	8	NA	NA	5.2	NA	NA	no	no	no	NA	no	no	no
1464	TUBGCP6	4.6	0.9	15.9	3.7	5.9	NA	NA	6.2	NA	NA	no	no	no	NA	no	no	no
1465	UBE4B	4.6	1.4	14.5	5.7	5.1	NA	NA	5	NA	NA	no	no	no	NA	no	no	no
1466	UGGT1	4.6	0.5	17.4	4	3.9	NA	NA	3.9	NA	NA	no	no	no	NA	no	no	no
1467	UMODL1	4.6	0.5	17.4	2.5	5.1	NA	NA	4.4	NA	NA	no	no	no	NA	no	no	no
1468	UROC1	4.6	1.9	13	2.7	3.4	NA	NA	5.2	NA	NA	no	no	no	NA	no	no	no
1469	UTP20	4.6	0.9	15.9	5.9	6.8	NA	NA	6.2	NA	NA	no	no	no	NA	no	no	no
1470	VEZT	4.6	1.4	14.5	1.5	1.8	NA	NA	0.8	NA	NA	no	no	no	NA	no	no	no
1471	WDR19	4.6	0.9	15.9	3.2	4.7	NA	NA	1.5	NA	NA	no	no	no	NA	no	no	no
1472	WDR60	4.6	1.4	14.5	3.7	6.2	NA	NA	2.7	NA	NA	no	no	no	NA	no	no	no
1473	WHSC1	4.6	0.9	15.9	4	NA	NA	NA	7.3	NA	NA	no	no	yes	In.OncoKb_1059 & In.Zhang.NEJM.565.genes & In.Bailey.CELL.Driver.Genes.299.genes & OncoKB.Annotated_OncoKB & Is.Oncogene_OncoKB & MSK.IMPACT_OncoKB & MSK.HEME_OncoKB & FOUNDATION.ONE_OncoKB & FOUNDATION.ONE.HEME_OncoKB & SANGER.CGC.05.30.2017._OncoKB & In.custom.set_.to.be.checked.with.younes._787	no	no	no
1474	WNK1	4.6	0.5	17.4	4.5	9.7	NA	NA	5.2	NA	NA	no	no	no	NA	no	no	no
1475	ZBBX	4.6	1.9	13	4	3.5	NA	NA	3.5	NA	NA	no	no	no	NA	no	no	no
1476	ZC3H7B	4.6	0.5	17.4	2.2	4.6	NA	NA	4.6	NA	NA	no	no	no	NA	no	no	no
1477	ZFP64	4.6	0.5	17.4	3.5	3.2	NA	NA	6.6	NA	NA	no	no	no	NA	no	no	no
1478	ZNF423	4.6	0.9	15.9	8.9	8.7	NA	NA	6.4	NA	NA	no	no	no	NA	no	no	no
1479	ZNF567	4.6	1.4	14.5	3.2	3.7	NA	NA	1.7	NA	NA	no	no	no	NA	no	no	no
1480	ZNF628	4.6	NA	18.8	2.7	3.5	NA	NA	2.3	NA	NA	no	no	no	NA	no	no	no
1481	ZNF658	4.6	0.9	15.9	5.9	3.6	NA	NA	2.1	NA	NA	no	no	no	NA	no	no	no
1482	ZNF66	4.6	0.5	17.4	NA	0.4	NA	NA	1.7	NA	NA	no	no	no	NA	no	no	no
1483	ZNF775	4.6	1.4	14.5	2.5	3	NA	NA	2.7	NA	NA	no	no	no	NA	no	no	no
1484	ZSWIM4	4.6	0.9	15.9	2.2	3.5	NA	NA	5.4	NA	NA	no	no	no	NA	no	no	no
1485	ZZEF1	4.6	0.9	15.9	5.7	7.5	NA	NA	6.2	NA	NA	no	no	no	NA	no	no	no
1486	ABCC9	4.3	1.9	11.6	4.5	5.7	NA	NA	5.6	NA	NA	no	no	no	NA	no	no	no
1487	ACAD11	4.3	0.9	14.5	2.7	4.6	NA	NA	1.7	NA	NA	no	no	no	NA	no	no	no
1488	ACTRT2	4.3	0.5	15.9	1.7	2.1	NA	NA	2.5	NA	NA	no	no	no	NA	no	no	no
1489	ADAMTS1	4.3	0.5	15.9	4.2	5.3	NA	NA	6.4	NA	NA	no	no	no	NA	no	no	no
1490	ADCY2	4.3	1.4	13	5.9	8.2	NA	NA	5.4	NA	NA	no	no	no	NA	no	no	no
1491	ADGB	4.3	0.5	15.9	7.4	5.7	NA	NA	NA	NA	NA	no	no	no	NA	no	no	no
1492	AGBL5	4.3	0.9	14.5	4	3.7	NA	NA	6	NA	NA	no	no	no	NA	no	no	no
1493	AIM2	4.3	NA	17.4	1.7	3	NA	NA	1.5	NA	NA	no	no	no	NA	no	no	no
1494	AKAP13	4.3	0.9	14.5	7.4	8.2	NA	NA	5.8	NA	NA	no	no	no	NA	no	no	no
1495	AKAP17A	4.3	1.4	13	1.5	2.6	NA	NA	5.2	NA	NA	no	no	no	NA	no	no	no
1496	ALG13	4.3	0.5	15.9	3.5	4.4	NA	NA	3.9	NA	NA	no	no	no	NA	no	no	no
1497	AMBRA1	4.3	0.5	15.9	4	5.3	NA	NA	3.9	NA	NA	no	no	no	NA	no	no	no
1498	ANKIB1	4.3	0.5	15.9	3.7	4.2	NA	NA	1.2	NA	NA	no	no	no	NA	no	yes	no
1499	ANKS1B	4.3	1.4	13	4.5	8.4	NA	NA	3.3	NA	NA	no	no	no	NA	no	yes	no
1500	ANO1	4.3	0.5	15.9	2	7.2	NA	NA	2.3	NA	NA	no	no	no	NA	no	no	no
1501	ANO4	4.3	1.4	13	4.5	3.9	NA	NA	3.3	NA	NA	no	no	no	NA	no	no	no
1502	AP2A1	4.3	0.5	15.9	3.2	3.1	NA	NA	1.2	NA	NA	no	no	no	NA	no	no	no
1503	ARAP2	4.3	2.4	10.1	7.7	5.2	NA	NA	3.5	NA	NA	no	no	no	NA	no	no	no
1504	ARHGEF26	4.3	1.9	11.6	5.9	6	NA	NA	2.3	NA	NA	no	no	no	NA	no	no	no
1505	ARHGEF7	4.3	0.9	14.5	2.7	3.5	NA	NA	4.8	NA	NA	no	no	no	NA	no	no	no
1506	ASXL2	4.3	1.4	13	4.5	3.5	NA	NA	3.1	NA	NA	yes	no	yes	In.OncoKb_1059 & In.Bailey.CELL.Driver.Genes.299.genes & OncoKB.Annotated_OncoKB & Is.Tumor.Suppressor.Gene_OncoKB & MSK.IMPACT_OncoKB & MSK.HEME_OncoKB & In.custom.set_.to.be.checked.with.younes._787	no	no	no
1507	ATP2C2	4.3	0.5	15.9	3.2	3.6	NA	NA	3.3	NA	NA	no	no	no	NA	no	no	no
1508	ATP7B	4.3	0.5	15.9	3.2	4.1	NA	NA	3.5	NA	NA	no	no	no	NA	no	no	no
1509	ATXN1	4.3	0.5	15.9	3.7	8.5	NA	NA	5.2	NA	NA	no	no	no	NA	no	yes	no
1510	B3GAT1	4.3	1.9	11.6	2.5	3.4	NA	NA	3.7	NA	NA	no	no	no	NA	no	no	no
1511	B4GALNT1	4.3	NA	17.4	2.7	3	NA	NA	3.1	NA	NA	no	no	no	NA	no	no	no
1512	BARHL2	4.3	1.4	13	3	2.5	NA	NA	1.7	NA	NA	no	no	no	NA	no	no	no
1513	BMP1	4.3	0.9	14.5	4.7	4.2	NA	NA	5	NA	NA	no	no	no	NA	no	no	no
1514	BNC2	4.3	1.9	11.6	8.4	7.9	NA	NA	3.5	NA	NA	no	no	no	NA	no	no	no
1515	BRINP3	4.3	2.4	10.1	6.9	7	NA	NA	0.2	NA	NA	no	no	no	NA	no	no	no
1516	C1S	4.3	0.5	15.9	2.5	4.4	NA	NA	3.5	NA	NA	no	no	no	NA	no	no	no
1517	C2orf73	4.3	0.9	14.5	0.7	0.4	NA	NA	NA	NA	NA	no	no	no	NA	no	no	no
1518	C4orf21	4.3	0.9	14.5	5.2	NA	NA	NA	2.5	NA	NA	no	no	no	NA	no	no	no
1519	CABIN1	4.3	0.9	14.5	5.4	6.1	NA	NA	5.2	NA	NA	no	no	no	NA	no	no	no
1520	CAPN15	4.3	NA	17.4	2	4.5	NA	NA	3.9	NA	NA	no	no	no	NA	no	no	no
1521	CARD10	4.3	0.9	14.5	3.7	4.6	NA	NA	1.9	NA	NA	no	no	no	NA	no	no	no
1522	CASZ1	4.3	0.9	14.5	5.9	7.9	NA	NA	7.7	NA	NA	no	no	no	NA	no	no	no
1523	CCDC175	4.3	0.5	15.9	NA	1.4	NA	NA	NA	NA	NA	no	no	no	NA	no	no	no
1524	CCDC181	4.3	0.5	15.9	2	2.4	NA	NA	2.3	NA	NA	no	no	no	NA	no	no	no
1525	CDHR2	4.3	0.9	14.5	3.5	5	NA	NA	4.4	NA	NA	no	no	no	NA	no	no	no
1526	CENPE	4.3	0.5	15.9	5.4	6.2	NA	NA	5.8	NA	NA	no	no	no	NA	yes	no	no
1527	CEP170B	4.3	NA	17.4	4.5	5.6	NA	NA	4.6	NA	NA	no	no	no	NA	no	no	no
1528	CEP76	4.3	NA	17.4	1.5	2.9	NA	NA	2.3	NA	NA	no	no	no	NA	no	no	no
1529	CFTR	4.3	NA	17.4	4.5	5.5	NA	NA	4.1	NA	NA	no	no	no	NA	no	no	no
1530	CHAT	4.3	0.9	14.5	4.5	4.4	NA	NA	3.7	NA	NA	no	no	no	NA	no	no	no
1531	CHD1	4.3	NA	17.4	6.2	4.8	NA	NA	4.8	NA	NA	no	no	no	NA	no	no	no
1532	CLIP1	4.3	0.5	15.9	5	4.8	NA	NA	3.9	NA	NA	no	no	yes	In.OncoKb_1059 & SANGER.CGC.05.30.2017._OncoKB	no	no	no
1533	CNTN2	4.3	NA	17.4	3.7	4.7	NA	NA	3.5	NA	NA	no	no	no	NA	no	no	no
1534	COL11A2	4.3	1.4	13	5	5	NA	NA	5.6	NA	NA	no	no	no	NA	no	no	no
1535	COL19A1	4.3	0.9	14.5	5.9	4.9	NA	NA	2.9	NA	NA	no	no	no	NA	no	no	no
1536	COL2A1	4.3	0.9	14.5	5.7	6.4	NA	NA	4.8	NA	NA	no	no	yes	In.OncoKb_1059 & SANGER.CGC.05.30.2017._OncoKB	no	no	no
1537	COL6A2	4.3	0.9	14.5	5.2	8.6	NA	NA	8.9	NA	NA	no	no	no	NA	no	no	no
1538	COL9A3	4.3	1.4	13	1.7	4.2	NA	NA	3.1	NA	NA	no	no	no	NA	no	no	no
1539	CPEB2	4.3	0.5	15.9	3	2.2	NA	NA	4.8	yes	NA	no	no	no	NA	no	no	no
1540	CRIM1	4.3	0.5	15.9	2.2	3.2	NA	NA	4.1	NA	NA	no	no	no	NA	no	no	no
1541	CRMP1	4.3	1.9	11.6	4.7	6.6	NA	NA	2.9	NA	NA	no	no	no	NA	no	no	no
1542	CRYBG3	4.3	1.4	13	5.2	3.4	NA	NA	2.7	NA	NA	no	no	no	NA	no	no	no
1543	CSF3R	4.3	0.9	14.5	3.7	2	NA	NA	1.7	NA	NA	no	no	yes	In.OncoKb_1059 & OncoKB.Annotated_OncoKB & Is.Oncogene_OncoKB & MSK.IMPACT_OncoKB & MSK.HEME_OncoKB & FOUNDATION.ONE_OncoKB & FOUNDATION.ONE.HEME_OncoKB & SANGER.CGC.05.30.2017._OncoKB	no	no	no
1544	CTD-3193O13.9	4.3	0.9	14.5	NA	NA	NA	NA	NA	NA	NA	no	no	no	NA	no	no	no
1545	CXorf67	4.3	0.9	14.5	2	3.6	NA	NA	3.3	NA	NA	no	no	no	NA	no	no	no
1546	DDX26B	4.3	0.5	15.9	1.7	NA	NA	NA	2.7	NA	NA	no	no	no	NA	no	no	no
1547	DGKZ	4.3	0.9	14.5	4	4.9	NA	NA	3.5	NA	NA	no	no	no	NA	no	no	no
1548	DHX38	4.3	NA	17.4	4.5	4.4	NA	NA	4.4	NA	NA	no	no	no	NA	no	no	no
1549	DIAPH2	4.3	1.4	13	4	6	NA	NA	2.3	NA	NA	no	no	yes	In.Bailey.CELL.Driver.Genes.299.genes & In.custom.set_.to.be.checked.with.younes._787	no	no	no
1550	DPP10	4.3	1.4	13	5.2	13.4	NA	NA	3.7	NA	NA	no	no	no	NA	no	no	no
1551	DROSHA	4.3	0.9	14.5	5.2	5	NA	NA	4.8	NA	NA	no	no	yes	In.OncoKb_1059 & OncoKB.Annotated_OncoKB & MSK.IMPACT_OncoKB & MSK.HEME_OncoKB & SANGER.CGC.05.30.2017._OncoKB	no	no	no
1552	DSG3	4.3	2.4	10.1	3.7	3.5	NA	NA	2.5	NA	NA	no	no	no	NA	no	no	no
1553	DYRK1A	4.3	0.9	14.5	2.2	2.5	NA	NA	4.8	NA	NA	no	no	no	NA	no	no	no
1554	EBF3	4.3	1.9	11.6	4	6.4	NA	NA	5.2	NA	NA	no	no	no	NA	no	no	no
1555	ECEL1	4.3	2.8	8.7	3	3.5	NA	NA	3.7	NA	NA	no	no	no	NA	no	no	no
1556	EHBP1L1	4.3	0.5	15.9	1.7	2.6	NA	NA	2.5	NA	NA	no	no	no	NA	no	no	no
1557	ELFN2	4.3	2.8	8.7	2.5	5.4	NA	NA	5	NA	NA	no	no	no	NA	no	no	no
1558	ELMO1	4.3	1.4	13	5.2	5.5	NA	NA	4.1	NA	NA	no	no	no	NA	no	no	no
1559	EMILIN1	4.3	0.5	15.9	4.5	5.5	NA	NA	3.9	NA	NA	no	no	no	NA	no	no	no
1560	EPHA4	4.3	2.8	8.7	4	4.8	NA	NA	3.3	NA	NA	no	no	no	NA	no	no	no
1561	EPHB6	4.3	1.9	11.6	3.7	6	NA	NA	5.8	NA	NA	no	no	no	NA	no	no	no
1562	F5	4.3	0.9	14.5	5.2	5.3	NA	NA	5.2	NA	NA	no	no	no	NA	no	no	no
1563	FAM110B	4.3	1.4	13	2.7	6.2	NA	NA	2.5	NA	NA	no	no	no	NA	no	yes	no
1564	FAM120C	4.3	1.9	11.6	2.5	3.4	NA	NA	3.1	NA	NA	no	no	no	NA	no	yes	no
1565	FAM135A	4.3	1.4	13	3.7	3	NA	NA	2.5	NA	NA	no	no	no	NA	no	yes	no
1566	FAM135B	4.3	1.9	11.6	7.9	6.4	NA	NA	5.4	NA	NA	no	no	no	NA	no	yes	no
1567	FAM186A	4.3	0.9	14.5	5.4	4.9	NA	NA	NA	NA	NA	no	no	no	NA	no	yes	no
1568	FBXL3	4.3	0.5	15.9	1.2	1.5	NA	NA	0.6	NA	NA	no	no	no	NA	no	no	no
1569	FCHSD2	4.3	1.4	13	1.2	6.1	NA	NA	1.2	NA	NA	no	no	no	NA	no	no	no
1570	FLT1	4.3	0.5	15.9	4.5	4	NA	NA	5.6	NA	NA	no	no	yes	In.OncoKb_1059 & OncoKB.Annotated_OncoKB & Is.Oncogene_OncoKB & MSK.IMPACT_OncoKB & MSK.HEME_OncoKB & FOUNDATION.ONE_OncoKB & FOUNDATION.ONE.HEME_OncoKB	no	no	no
1571	FMN1	4.3	0.5	15.9	3.5	2.6	NA	NA	2.9	NA	NA	no	no	no	NA	no	no	no
1572	FMNL2	4.3	1.4	13	1.5	2.6	NA	NA	1.2	NA	NA	no	no	no	NA	no	no	no
1573	FMNL3	4.3	1.4	13	4	4.6	NA	NA	3.7	NA	NA	no	no	no	NA	no	no	no
1574	FNIP1	4.3	0.5	15.9	3	4	NA	NA	3.5	NA	NA	no	no	no	NA	no	no	no
1575	FOLH1	4.3	1.4	13	5.7	4.8	NA	NA	4.4	NA	NA	no	no	no	NA	no	no	no
1576	FPGT-TNNI3K	4.3	2.4	10.1	5.4	6.7	NA	NA	2.1	NA	NA	no	no	no	NA	no	no	no
1577	FSTL5	4.3	1.4	13	6.2	6.2	NA	NA	4.6	NA	NA	no	no	no	NA	no	no	no
1578	GABBR1	4.3	1.4	13	4.5	4.9	NA	NA	5.8	NA	NA	no	no	no	NA	no	no	no
1579	GAREML	4.3	0.9	14.5	2.7	NA	NA	NA	NA	NA	NA	no	no	no	NA	no	no	no
1580	GEMIN5	4.3	NA	17.4	3.5	4.4	NA	NA	3.5	NA	NA	no	no	no	NA	no	no	no
1581	GLIS3	4.3	0.5	15.9	5	4.9	NA	NA	3.1	NA	NA	no	no	no	NA	no	no	no
1582	GPR62	4.3	0.5	15.9	0.7	0.9	NA	NA	0.8	NA	NA	no	no	no	NA	no	no	no
1583	GRIA4	4.3	1.9	11.6	5.4	8.1	NA	NA	5.6	NA	NA	no	no	no	NA	no	no	no
1584	GRID2	4.3	1.9	11.6	5.2	6	NA	NA	5.2	NA	NA	no	no	no	NA	no	no	no
1585	GRIN2B	4.3	0.9	14.5	4	5	NA	NA	6	NA	NA	no	no	no	NA	no	no	no
1586	GRM3	4.3	2.4	10.1	4.2	5.7	NA	NA	5.4	NA	NA	no	no	yes	In.OncoKb_1059 & FOUNDATION.ONE_OncoKB	no	no	no
1587	GUCY1A2	4.3	0.9	14.5	3.2	3.9	NA	NA	4.8	NA	NA	no	no	no	NA	no	no	no
1588	GZF1	4.3	1.4	13	3.5	4.4	NA	NA	4.8	NA	NA	no	no	no	NA	no	no	no
1589	HAS1	4.3	NA	17.4	2.5	4.6	NA	NA	2.3	NA	NA	no	no	no	NA	no	no	no
1590	HDAC4	4.3	0.9	14.5	4.5	5.4	NA	NA	4.8	NA	NA	no	no	yes	In.OncoKb_1059 & OncoKB.Annotated_OncoKB & Is.Oncogene_OncoKB & Is.Tumor.Suppressor.Gene_OncoKB & MSK.HEME_OncoKB & FOUNDATION.ONE.HEME_OncoKB	no	no	no
1591	HDLBP	4.3	0.5	15.9	5.2	5.9	NA	NA	7.7	NA	NA	no	no	no	NA	no	no	no
1592	HEATR5B	4.3	NA	17.4	5.2	6	NA	NA	5	NA	NA	no	no	no	NA	no	no	no
1593	HECTD1	4.3	1.4	13	5	4.7	NA	NA	5.8	NA	NA	no	no	no	NA	no	no	no
1594	HIC1	4.3	0.5	15.9	1.5	2.7	NA	NA	3.1	NA	NA	no	no	no	NA	no	no	no
1595	IFT122	4.3	1.9	11.6	3	4.4	NA	NA	2.9	NA	NA	no	no	no	NA	no	no	no
1596	IGSF1	4.3	1.9	11.6	5.9	6.4	NA	NA	5.8	NA	NA	no	no	no	NA	no	no	no
1597	IGSF21	4.3	NA	17.4	2.2	3.9	NA	NA	4.6	NA	NA	no	no	no	NA	no	no	no
1598	INF2	4.3	1.9	11.6	3.7	5.5	NA	NA	4.6	NA	NA	no	no	no	NA	no	no	no
1599	INTS8	4.3	0.9	14.5	3.2	3.2	NA	NA	2.1	NA	NA	no	no	no	NA	no	no	no
1600	IRX1	4.3	1.4	13	4.5	5	NA	NA	5	NA	NA	no	no	no	NA	no	no	no
1601	ITGA10	4.3	0.9	14.5	5	4.3	NA	NA	4.6	NA	NA	no	no	no	NA	no	no	no
1602	ITGA7	4.3	2.4	10.1	5.7	6.6	NA	NA	4.6	NA	NA	no	no	no	NA	no	no	no
1603	ITGAD	4.3	0.5	15.9	4.5	5	NA	NA	3.1	NA	NA	no	no	no	NA	no	no	no
1604	ITGAX	4.3	0.9	14.5	5	5.2	NA	NA	4.6	NA	NA	no	no	no	NA	no	no	no
1605	KANSL1	4.3	0.5	15.9	7.4	4.5	NA	NA	5.8	NA	NA	yes	no	yes	In.Bailey.CELL.Driver.Genes.299.genes & In.custom.set_.to.be.checked.with.younes._787	no	no	no
1606	KCNH3	4.3	0.5	15.9	5	5.5	NA	NA	4.8	NA	NA	no	no	no	NA	no	no	no
1607	KCNH6	4.3	0.5	15.9	3.2	3.7	NA	NA	4.1	NA	NA	no	no	no	NA	no	no	no
1608	KCNU1	4.3	2.4	10.1	5	6.4	NA	NA	4.8	NA	NA	no	no	no	NA	no	no	no
1609	KCTD8	4.3	0.9	14.5	3.5	4.1	NA	NA	3.9	NA	NA	no	no	no	NA	no	no	no
1610	KDM5B	4.3	0.5	15.9	4.7	4.5	NA	NA	3.7	NA	NA	no	no	no	NA	no	no	no
1611	KDR	4.3	0.9	14.5	5.7	6.1	NA	NA	4.4	NA	NA	no	no	yes	In.OncoKb_1059 & In.Zhang.NEJM.565.genes & In.ClinVar.Shan.Cancer.155.Genes & OncoKB.Annotated_OncoKB & Is.Oncogene_OncoKB & MSK.IMPACT_OncoKB & MSK.HEME_OncoKB & FOUNDATION.ONE_OncoKB & FOUNDATION.ONE.HEME_OncoKB & SANGER.CGC.05.30.2017._OncoKB & In.custom.set_.to.be.checked.with.younes._787 & Kinase_Zhang	no	no	no
1612	KIAA0408	4.3	NA	17.4	4	2.5	NA	NA	4.8	NA	NA	no	no	no	NA	no	no	no
1613	KIDINS220	4.3	0.5	15.9	5.4	5.4	NA	NA	3.3	NA	NA	no	no	no	NA	no	no	no
1614	KIF14	4.3	0.9	14.5	2.5	4	NA	NA	3.5	NA	NA	no	no	no	NA	yes	no	no
1615	KLC2	4.3	0.5	15.9	3.5	3.2	NA	NA	2.9	NA	NA	no	no	no	NA	no	no	no
1616	KNTC1	4.3	0.9	14.5	5.2	5.6	NA	NA	3.9	NA	NA	no	no	no	NA	yes	no	no
1617	L3MBTL4	4.3	1.9	11.6	3	4	NA	NA	3.3	NA	NA	no	no	no	NA	no	no	no
1618	LAMA4	4.3	0.9	14.5	8.4	6.5	NA	NA	5.8	NA	NA	no	no	no	NA	no	no	no
1619	LAMC1	4.3	0.9	14.5	4.2	5	NA	NA	3.3	NA	NA	no	no	no	NA	no	no	no
1620	LAT	4.3	1.4	13	1	1.7	NA	NA	0.2	NA	NA	no	no	no	NA	no	no	no
1621	LCP2	4.3	1.4	13	2.7	5.5	NA	NA	2.7	NA	NA	no	no	no	NA	no	no	no
1622	LLGL2	4.3	0.5	15.9	2.5	3.9	NA	NA	4.1	NA	NA	no	no	no	NA	no	no	no
1623	LMTK2	4.3	1.4	13	3.2	5.4	NA	NA	7.1	NA	NA	no	no	no	NA	no	no	no
1624	LPCAT1	4.3	0.9	14.5	2.2	2.2	NA	NA	2.7	NA	NA	no	no	no	NA	no	no	no
1625	LRP5	4.3	0.9	14.5	4.5	5.9	NA	NA	9.3	NA	NA	no	no	yes	In.OncoKb_1059 & OncoKB.Annotated_OncoKB & Is.Oncogene_OncoKB & Is.Tumor.Suppressor.Gene_OncoKB	no	no	no
1626	LRRC17	4.3	NA	17.4	2.5	4	NA	NA	2.7	NA	NA	no	no	no	NA	no	no	no
1627	LRRC43	4.3	NA	17.4	2.2	4.5	NA	NA	2.9	NA	NA	no	no	no	NA	no	no	no
1628	LRRC63	4.3	0.5	15.9	2	0.6	NA	NA	0.4	NA	NA	no	no	no	NA	no	no	no
1629	LRRK1	4.3	0.5	15.9	5.7	6.1	NA	NA	6.8	NA	NA	no	no	no	NA	no	no	no
1630	MAGED1	4.3	0.9	14.5	3.2	2.7	NA	NA	1.7	NA	NA	no	no	yes	In.OncoKb_1059 & FOUNDATION.ONE.HEME_OncoKB	no	no	no
1631	MAGEL2	4.3	1.9	11.6	4.2	3.2	NA	NA	2.3	NA	NA	no	no	no	NA	no	no	no
1632	MALRD1	4.3	1.4	13	3.2	NA	NA	NA	NA	NA	NA	no	no	no	NA	no	no	no
1633	MAMLD1	4.3	2.8	8.7	3	4.1	NA	NA	2.7	NA	NA	no	no	no	NA	no	no	no
1634	MAP4K3	4.3	2.8	8.7	2	3.5	NA	NA	2.1	NA	NA	no	no	no	NA	no	no	no
1635	MAP7D1	4.3	0.9	14.5	5.4	6.6	NA	NA	3.9	NA	NA	no	no	no	NA	no	no	no
1636	MAP7D3	4.3	0.9	14.5	3.7	2.9	NA	NA	4.4	NA	NA	no	no	no	NA	no	no	no
1637	2004-03-01	4.3	0.9	14.5	2	NA	NA	NA	1.5	NA	NA	no	no	no	NA	no	no	no
1638	MAST1	4.3	0.5	15.9	3.7	7.6	NA	NA	6.8	NA	NA	no	no	no	NA	no	no	no
1639	MCC	4.3	0.9	14.5	5.7	10.5	NA	NA	3.7	NA	NA	no	no	no	NA	no	no	no
1640	MCM3AP	4.3	1.4	13	5.4	6.6	NA	NA	8.1	NA	NA	no	no	no	NA	no	no	no
1641	MCPH1	4.3	0.5	15.9	1.7	9	NA	NA	2.9	NA	NA	no	no	no	NA	no	no	no
1642	MDC1	4.3	NA	17.4	4.2	3.7	NA	NA	6.8	NA	NA	no	no	yes	In.OncoKb_1059 & OncoKB.Annotated_OncoKB & MSK.IMPACT_OncoKB & MSK.HEME_OncoKB	no	no	no
1643	MED23	4.3	NA	17.4	3.2	4.4	NA	NA	2.5	NA	NA	no	no	no	NA	no	no	no
1644	MGAT5B	4.3	1.4	13	3.7	3.2	NA	NA	3.5	NA	NA	no	no	no	NA	no	no	no
1645	MIA3	4.3	1.4	13	5.9	5.2	NA	NA	6.4	NA	NA	no	no	no	NA	no	no	no
1646	MICAL2	4.3	1.4	13	3.5	2.6	NA	NA	4.6	NA	NA	no	no	no	NA	no	no	no
1647	MMP9	4.3	0.9	14.5	4.2	5.4	NA	NA	3.7	NA	NA	no	no	no	NA	no	no	no
1648	MOCOS	4.3	NA	17.4	2.2	2.9	NA	NA	2.7	NA	NA	no	no	no	NA	no	no	no
1649	MON1A	4.3	0.5	15.9	1.2	2	NA	NA	2.7	NA	NA	no	no	no	NA	no	no	no
1650	MORC4	4.3	0.5	15.9	2.2	3.5	NA	NA	2.9	NA	NA	no	no	no	NA	no	no	no
1651	MUC6	4.3	0.5	15.9	6.7	12	NA	NA	6.6	NA	NA	no	no	yes	In.Bailey.CELL.Driver.Genes.299.genes & In.custom.set_.to.be.checked.with.younes._787	no	yes	no
1652	MYH4	4.3	0.5	15.9	4.2	4.7	NA	NA	5.6	NA	NA	no	no	no	NA	no	no	no
1653	MYO1H	4.3	1.4	13	2.5	3.2	NA	NA	1.5	NA	NA	no	no	no	NA	no	no	no
1654	MYOM2	4.3	0.5	15.9	5.2	7.1	NA	NA	6.2	NA	NA	no	no	no	NA	no	no	no
1655	MYRF	4.3	0.5	15.9	2.5	3.4	NA	NA	2.9	NA	NA	no	no	no	NA	no	no	no
1656	N4BP2	4.3	1.4	13	5.2	4.3	NA	NA	3.7	NA	NA	no	no	no	NA	no	no	no
1657	NCAN	4.3	NA	17.4	3	5.1	NA	NA	3.3	NA	NA	no	no	no	NA	no	no	no
1658	NCKAP1L	4.3	3.3	7.2	4.7	4.9	NA	NA	4.4	NA	NA	no	no	no	NA	yes	no	no
1659	NLRP3	4.3	0.9	14.5	5.4	5.1	NA	NA	3.7	NA	NA	no	no	no	NA	no	no	no
1660	NTN1	4.3	1.4	13	2	2.1	NA	NA	1.9	NA	NA	no	no	no	NA	no	no	no
1661	NUAK1	4.3	1.9	11.6	5.2	4	NA	NA	1.7	NA	NA	no	no	no	NA	no	no	no
1662	NUP98	4.3	0.9	14.5	5.4	4.2	NA	NA	3.5	NA	NA	no	no	yes	In.OncoKb_1059 & In.Zhang.NEJM.565.genes & OncoKB.Annotated_OncoKB & Is.Oncogene_OncoKB & FOUNDATION.ONE.HEME_OncoKB & SANGER.CGC.05.30.2017._OncoKB & In.custom.set_.to.be.checked.with.younes._787	no	no	no
1663	OCRL	4.3	0.5	15.9	3	3.2	1.6	NA	3.3	NA	NA	no	no	no	NA	no	no	no
1664	OPLAH	4.3	0.9	14.5	5	4.6	NA	NA	4.8	NA	NA	no	no	no	NA	no	no	no
1665	PAK4	4.3	0.9	14.5	2.7	4.5	NA	NA	1.7	NA	NA	no	no	no	NA	no	no	no
1666	PARP10	4.3	0.9	14.5	3	3.1	NA	NA	3.3	NA	NA	no	no	no	NA	no	no	no
1667	PAX6	4.3	1.4	13	3.5	4	NA	10.7	3.5	NA	NA	no	no	no	NA	no	no	no
1668	PCDH12	4.3	0.5	15.9	5	5.5	NA	NA	6.2	NA	NA	no	no	no	NA	no	no	no
1669	PCDHA2	4.3	2.8	8.7	8.9	47.4	NA	NA	10.6	NA	NA	no	no	no	NA	no	no	no
1670	PCDHAC2	4.3	0.9	14.5	3.5	4.9	NA	NA	2.7	NA	NA	no	no	no	NA	no	no	no
1671	PCDHB17	4.3	1.9	11.6	3.7	4	NA	NA	2.7	NA	NA	no	no	no	NA	no	no	no
1672	PCDHB6	4.3	3.3	7.2	5.2	5	NA	NA	5.6	NA	NA	no	no	no	NA	no	no	no
1673	PCDHGA3	4.3	1.9	11.6	5.2	42.5	NA	NA	5.4	NA	NA	no	no	no	NA	no	no	no
1674	PCSK1N	4.3	3.3	7.2	NA	0.9	NA	NA	0.6	NA	NA	no	no	no	NA	no	no	no
1675	PDS5B	4.3	0.9	14.5	5.4	6.6	NA	NA	4.8	NA	NA	no	no	yes	In.OncoKb_1059 & In.Bailey.CELL.Driver.Genes.299.genes & OncoKB.Annotated_OncoKB & Is.Tumor.Suppressor.Gene_OncoKB & MSK.HEME_OncoKB & In.custom.set_.to.be.checked.with.younes._787	no	no	no
1676	PEAK1	4.3	NA	17.4	3.5	4.2	NA	NA	3.3	NA	NA	no	no	no	NA	no	no	no
1677	PFKP	4.3	1.9	11.6	4	6.5	NA	NA	4.8	NA	NA	no	no	no	NA	no	no	no
1678	PHACTR3	4.3	1.4	13	3.2	3	NA	NA	3.1	NA	NA	no	no	no	NA	no	no	no
1679	PHF12	4.3	0.9	14.5	2	3	NA	NA	4.1	NA	NA	no	no	no	NA	no	no	no
1680	PHKA2	4.3	0.9	14.5	4.2	4.9	NA	NA	6	NA	NA	no	no	no	NA	no	no	no
1681	PIGO	4.3	0.9	14.5	4	3.3	NA	NA	4.8	NA	NA	no	no	no	NA	no	no	no
1682	PLCG1	4.3	1.9	11.6	3.5	3.4	NA	NA	3.7	NA	NA	no	no	yes	In.OncoKb_1059 & In.Bailey.CELL.Driver.Genes.299.genes & OncoKB.Annotated_OncoKB & Is.Oncogene_OncoKB & MSK.HEME_OncoKB & SANGER.CGC.05.30.2017._OncoKB & In.custom.set_.to.be.checked.with.younes._787	no	no	no
1683	PLEKHG1	4.3	0.9	14.5	4.2	4.2	NA	NA	4.6	NA	NA	no	no	no	NA	no	no	no
1684	POLR1A	4.3	0.5	15.9	5	5.6	NA	NA	5.4	NA	NA	no	no	no	NA	no	no	no
1685	PPEF1	4.3	1.9	11.6	2.7	2.9	NA	NA	2.3	NA	NA	no	no	no	NA	no	no	no
1686	PPP1R18	4.3	0.5	15.9	2.7	3	NA	NA	1.5	NA	NA	no	no	no	NA	no	no	no
1687	PPP1R26	4.3	0.9	14.5	5.4	5.5	NA	NA	5.8	NA	NA	no	no	no	NA	no	no	no
1688	PPP1R9A	4.3	0.5	15.9	5	4.2	NA	NA	2.9	NA	NA	no	no	no	NA	no	no	no
1689	PRDM15	4.3	0.5	15.9	4.7	4.5	NA	NA	7.7	NA	NA	no	no	no	NA	no	no	no
1690	PRKAR1B	4.3	0.9	14.5	1.2	4.7	NA	NA	2.1	NA	NA	no	no	no	NA	no	no	no
1691	PROM1	4.3	0.9	14.5	3	2.9	NA	NA	1	NA	NA	no	no	no	NA	no	no	no
1692	PTK7	4.3	0.5	15.9	3	3.2	NA	NA	4.1	NA	NA	no	no	yes	In.OncoKb_1059 & FOUNDATION.ONE.HEME_OncoKB	no	no	no
1693	RASA3	4.3	0.9	14.5	3.2	4	NA	NA	5	NA	NA	no	no	no	NA	no	no	no
1694	RBFOX1	4.3	0.9	14.5	3.7	4.5	NA	NA	5.8	NA	NA	no	no	no	NA	no	no	no
1695	RBM19	4.3	0.5	15.9	3	3.5	NA	NA	2.5	NA	NA	no	no	no	NA	no	no	no
1696	REV1	4.3	0.9	14.5	3.5	4.2	NA	NA	2.9	NA	NA	no	no	no	NA	no	no	no
1697	RIN3	4.3	1.4	13	2.2	5.1	NA	NA	3.7	NA	NA	no	no	no	NA	no	no	no
1698	RNF6	4.3	NA	17.4	3.5	2.7	NA	NA	3.5	NA	NA	no	no	no	NA	no	no	no
1699	ROCK2	4.3	1.4	13	3.5	8.2	NA	NA	4.4	NA	NA	no	no	no	NA	no	no	no
1700	RPGRIP1L	4.3	0.9	14.5	5.2	4.9	NA	NA	4.1	NA	NA	no	no	no	NA	no	no	no
1701	RXFP2	4.3	1.4	13	3.7	5	NA	NA	1.9	NA	NA	no	no	no	NA	no	no	no
1702	SASS6	4.3	NA	17.4	2	2.1	NA	NA	1.9	NA	NA	no	no	no	NA	yes	no	no
1703	SCAF4	4.3	0.5	15.9	7.2	5.9	NA	NA	6.8	NA	NA	yes	no	yes	In.Bailey.CELL.Driver.Genes.299.genes & In.custom.set_.to.be.checked.with.younes._787	no	no	no
1704	SCG2	4.3	0.9	14.5	3.2	2.5	NA	NA	2.1	NA	NA	no	no	no	NA	no	no	no
1705	SEMA6D	4.3	0.9	14.5	3.2	3.7	NA	NA	3.5	NA	NA	no	no	no	NA	no	no	no
1706	SETDB2	4.3	0.5	15.9	1.2	1.7	NA	NA	2.1	NA	NA	no	no	yes	In.OncoKb_1059 & OncoKB.Annotated_OncoKB & Is.Tumor.Suppressor.Gene_OncoKB & MSK.HEME_OncoKB	no	no	no
1707	SFSWAP	4.3	0.5	15.9	4.7	4.9	NA	NA	5.8	NA	NA	no	no	no	NA	no	no	no
1708	SHISA6	4.3	0.9	14.5	1.5	2.3	NA	NA	NA	NA	NA	no	no	no	NA	no	no	no
1709	SHROOM2	4.3	0.5	15.9	4.2	5.9	NA	NA	5.4	NA	NA	no	no	yes	In.Zhang.NEJM.565.genes & In.custom.set_.to.be.checked.with.younes._787	no	no	no
1710	SIN3B	4.3	1.4	13	3.7	6.6	NA	NA	5.4	NA	NA	no	no	no	NA	no	no	no
1711	SLC4A8	4.3	NA	17.4	3.2	3.4	NA	NA	3.3	NA	NA	no	no	no	NA	no	no	no
1712	SLC4A9	4.3	1.4	13	2.7	2.9	NA	NA	2.1	NA	NA	no	no	no	NA	no	no	no
1713	SLCO2A1	4.3	0.9	14.5	3.2	2.2	NA	NA	2.1	NA	NA	no	no	no	NA	no	no	no
1714	SORCS3	4.3	0.9	14.5	4.7	6.4	NA	NA	4.4	NA	NA	no	no	no	NA	no	no	no
1715	SOX11	4.3	2.8	8.7	3	9.2	NA	NA	1.9	NA	NA	no	no	no	NA	no	no	no
1716	SOX3	4.3	1.4	13	1.5	3.5	NA	NA	3.3	NA	NA	no	no	no	NA	no	no	no
1717	SPERT	4.3	1.9	11.6	2.5	3.5	NA	NA	2.5	NA	NA	no	no	no	NA	no	no	no
1718	SPINK5	4.3	0.9	14.5	4	4.3	NA	NA	4.1	NA	NA	no	no	no	NA	no	no	no
1719	SPOCK3	4.3	1.9	11.6	3.7	3.6	NA	NA	2.9	NA	NA	no	no	no	NA	no	no	no
1720	STOX2	4.3	1.9	11.6	5	6.9	NA	NA	2.5	NA	NA	no	no	no	NA	no	no	no
1721	SULF2	4.3	1.9	11.6	3.2	3.9	NA	NA	5	NA	NA	no	no	no	NA	no	no	no
1722	SULT6B1	4.3	0.9	14.5	1.7	1.9	NA	NA	1.5	NA	NA	no	no	no	NA	no	no	no
1723	SUV420H1	4.3	NA	17.4	3.2	NA	NA	NA	3.9	NA	NA	no	no	no	NA	no	no	no
1724	SV2A	4.3	1.9	11.6	4.5	5.1	NA	NA	3.5	NA	NA	no	no	no	NA	no	no	no
1725	SYNPO	4.3	0.9	14.5	4	3.7	NA	NA	2.9	NA	NA	no	no	no	NA	no	no	no
1726	TACC3	4.3	0.5	15.9	3	4.9	NA	NA	2.3	NA	NA	no	no	no	NA	yes	no	no
1727	TAOK2	4.3	0.5	15.9	4.7	6.5	NA	NA	6.4	NA	NA	no	no	no	NA	no	no	no
1728	TBC1D10C	4.3	NA	17.4	3.2	4	NA	NA	3.7	NA	NA	no	no	no	NA	no	no	no
1729	TBC1D2	4.3	NA	17.4	2	3.5	NA	NA	3.7	NA	NA	no	no	no	NA	no	no	no
1730	TBC1D9	4.3	1.4	13	5	7.9	NA	NA	4.4	NA	NA	no	no	no	NA	no	no	no
1731	TBX2	4.3	0.5	15.9	2.5	2.2	NA	NA	2.3	NA	NA	no	no	no	NA	no	no	no
1732	TBX4	4.3	0.9	14.5	3.2	4	NA	NA	3.3	NA	NA	no	no	no	NA	no	no	no
1733	TCF12	4.3	0.5	15.9	4	7	NA	NA	3.3	NA	NA	yes	no	yes	In.OncoKb_1059 & In.Zhang.NEJM.565.genes & In.Bailey.CELL.Driver.Genes.299.genes & SANGER.CGC.05.30.2017._OncoKB & In.custom.set_.to.be.checked.with.younes._787	no	no	no
1734	TDRD9	4.3	0.9	14.5	1.7	2.9	NA	NA	1.2	NA	NA	no	no	no	NA	no	no	no
1735	TFEC	4.3	1.4	13	2	2.7	NA	NA	2.3	NA	NA	no	no	no	NA	no	no	no
1736	TFIP11	4.3	NA	17.4	3	3.5	NA	NA	3.7	NA	NA	no	no	no	NA	no	no	no
1737	TLE3	4.3	NA	17.4	2.5	3.9	NA	NA	3.5	NA	NA	no	no	yes	In.OncoKb_1059 & OncoKB.Annotated_OncoKB	no	no	no
1738	TMEM132C	4.3	0.9	14.5	4	5.8	NA	NA	0.4	NA	NA	no	no	no	NA	no	no	no
1739	TP73	4.3	0.5	15.9	3.5	4.5	NA	NA	3.1	NA	NA	no	no	no	NA	no	no	no
1740	TRAPPC10	4.3	0.9	14.5	4	4.7	NA	NA	3.3	NA	NA	no	no	no	NA	no	no	no
1741	TRAPPC12	4.3	1.4	13	3	3.5	NA	NA	2.5	NA	NA	no	no	no	NA	no	no	no
1742	TTBK2	4.3	0.5	15.9	3.2	3.4	NA	NA	2.7	NA	NA	no	no	no	NA	no	no	no
1743	UBN2	4.3	0.5	15.9	4	3.5	NA	NA	1.5	NA	NA	no	no	no	NA	no	no	no
1744	UBQLN3	4.3	1.4	13	3.2	3.6	NA	NA	1.7	NA	NA	no	no	no	NA	no	no	no
1745	UBR1	4.3	0.9	14.5	3.2	3.2	1.4	NA	4.4	NA	NA	no	no	no	NA	no	no	no
1746	UNC13A	4.3	0.9	14.5	5.2	12.1	NA	NA	4.1	NA	NA	no	no	no	NA	no	no	no
1747	UNC5D	4.3	1.9	11.6	3.7	4.1	NA	NA	3.1	NA	NA	no	no	no	NA	no	no	no
1748	USP13	4.3	1.9	11.6	2.5	2.6	NA	NA	2.1	NA	NA	no	no	no	NA	no	no	no
1749	USP28	4.3	0.5	15.9	5.9	3.6	NA	NA	3.7	NA	NA	no	no	no	NA	no	no	no
1750	USP32	4.3	0.9	14.5	3.2	3.6	NA	NA	3.1	NA	NA	no	no	no	NA	no	no	no
1751	VRTN	4.3	1.4	13	4.2	4.6	NA	NA	4.4	NA	NA	no	no	no	NA	no	no	no
1752	VWA1	4.3	0.5	15.9	0.5	1.2	NA	NA	1	NA	NA	no	no	no	NA	no	no	no
1753	WDR17	4.3	2.8	8.7	6.7	6.9	NA	NA	4.6	NA	NA	no	no	no	NA	no	no	no
1754	WDR47	4.3	NA	17.4	2.5	3	NA	NA	4.1	NA	NA	no	no	no	NA	no	no	no
1755	WDR65	4.3	1.4	13	2	NA	NA	NA	1.7	NA	NA	no	no	no	NA	no	no	no
1756	WDR78	4.3	0.5	15.9	3.2	2.1	NA	NA	1.9	NA	NA	no	no	no	NA	no	no	no
1757	WNK4	4.3	NA	17.4	4.2	5	NA	NA	7.7	NA	NA	no	no	no	NA	no	no	no
1758	WWC2	4.3	NA	17.4	2.7	3.7	NA	NA	1.2	NA	NA	no	no	no	NA	no	no	no
1759	XDH	4.3	2.4	10.1	4	4.8	NA	NA	6.6	NA	NA	no	no	no	NA	no	no	no
1760	YEATS2	4.3	0.5	15.9	3.2	4.4	NA	NA	4.8	NA	NA	no	no	no	NA	no	no	no
1761	ZAR1	4.3	0.5	15.9	0.2	1.5	NA	NA	0.6	NA	NA	no	no	no	NA	no	no	no
1762	ZCCHC11	4.3	0.5	15.9	5.2	NA	NA	NA	4.8	NA	NA	no	no	no	NA	no	no	no
1763	ZFAT	4.3	2.4	10.1	4.5	9.5	NA	NA	3.5	NA	NA	no	no	no	NA	no	no	no
1764	ZFP37	4.3	0.9	14.5	1.7	3.9	NA	NA	2.7	NA	NA	no	no	no	NA	no	no	no
1765	ZMYM1	4.3	0.5	15.9	3.2	3.9	NA	NA	1.9	NA	NA	no	no	no	NA	no	no	no
1766	ZMYM3	4.3	0.9	14.5	4.5	4.2	NA	NA	4.6	NA	NA	no	no	yes	In.OncoKb_1059 & In.Bailey.CELL.Driver.Genes.299.genes & FOUNDATION.ONE.HEME_OncoKB & In.custom.set_.to.be.checked.with.younes._787	no	no	no
1767	ZNF319	4.3	1.4	13	2.2	3	NA	NA	2.9	NA	NA	no	no	no	NA	no	no	no
1768	ZNF534	4.3	0.9	14.5	3	2.8	NA	NA	0.8	NA	NA	no	no	no	NA	no	no	no
1769	ZNF540	4.3	0.9	14.5	4.2	5.1	NA	NA	2.7	NA	NA	no	no	no	NA	no	no	no
1770	ZNF560	4.3	0.9	14.5	3.2	2.7	NA	NA	2.7	NA	NA	no	no	no	NA	no	no	no
1771	ZNF568	4.3	0.9	14.5	4.5	2.6	NA	NA	2.9	NA	NA	no	no	no	NA	no	no	no
1772	ZNF648	4.3	1.9	11.6	3.2	4	NA	NA	3.1	NA	NA	no	no	no	NA	no	no	no
1773	ZNF784	4.3	0.9	14.5	0.2	1.4	NA	NA	0.8	NA	NA	no	no	no	NA	no	no	no
1774	ZNF793	4.3	0.9	14.5	3.5	1.9	NA	NA	1.9	NA	NA	no	no	no	NA	no	no	no
1775	ZNF862	4.3	0.5	15.9	5.4	4.9	NA	NA	3.7	NA	NA	no	no	no	NA	no	no	no
1776	ZNF865	4.3	0.5	15.9	NA	0.4	NA	NA	NA	NA	NA	no	no	no	NA	no	no	no
1777	ABCA5	3.9	1.4	11.6	5.7	5.5	NA	NA	3.5	NA	NA	no	no	no	NA	no	no	no
1778	ABCA8	3.9	0.5	14.5	6.2	7.6	NA	NA	5.6	NA	NA	no	no	no	NA	no	no	no
1779	ABCB1	3.9	0.9	13	6.2	5.5	NA	NA	3.7	NA	NA	no	no	no	NA	no	no	no
1780	ABCB9	3.9	1.4	11.6	3	4.7	NA	NA	2.9	NA	NA	no	no	no	NA	no	no	no
1781	ABCC3	3.9	0.5	14.5	4.2	5.2	NA	NA	5.8	NA	NA	no	no	no	NA	no	no	no
1782	ACTBL2	3.9	1.4	11.6	2.7	3.2	NA	NA	1.9	NA	NA	no	no	no	NA	no	no	no
1783	ACVR1B	3.9	0.9	13	5.9	3.5	NA	NA	5.2	NA	NA	yes	no	yes	In.OncoKb_1059 & In.Bailey.CELL.Driver.Genes.299.genes & FOUNDATION.ONE_OncoKB & Vogelstein_OncoKB & In.custom.set_.to.be.checked.with.younes._787	no	no	no
1784	ADAM7	3.9	NA	15.9	5.2	3.6	NA	NA	2.9	NA	NA	no	no	no	NA	no	no	no
1785	ADAMTS17	3.9	0.5	14.5	5	4.7	NA	NA	3.9	NA	NA	no	no	no	NA	no	no	no
1786	ADCY1	3.9	1.4	11.6	5.2	5.6	NA	NA	4.6	NA	NA	no	no	no	NA	no	no	no
1787	ADRA1B	3.9	NA	15.9	1.2	2.4	NA	NA	1.9	NA	NA	no	no	no	NA	no	no	no
1788	AGAP2	3.9	0.5	14.5	2.7	3.5	NA	NA	3.5	NA	NA	no	no	no	NA	no	no	no
1789	AKAP11	3.9	NA	15.9	5.7	4.1	NA	NA	4.1	NA	NA	no	no	no	NA	no	no	no
1790	AKAP8L	3.9	1.9	10.1	1.5	2.1	NA	NA	2.1	NA	NA	no	no	no	NA	no	no	no
1791	ALCAM	3.9	1.9	10.1	2	2.4	NA	NA	1.9	NA	NA	no	no	no	NA	no	no	no
1792	ALS2CL	3.9	NA	15.9	3.7	3.7	NA	NA	3.3	NA	NA	no	no	no	NA	no	no	no
1793	ANGPT1	3.9	1.9	10.1	0.7	2.5	NA	NA	0.4	NA	NA	no	no	no	NA	no	no	no
1794	ANKMY1	3.9	0.9	13	2.7	3.7	NA	NA	4.1	NA	NA	no	no	no	NA	no	yes	no
1795	ANKRD24	3.9	0.5	14.5	2.5	3.4	NA	NA	1.2	NA	NA	no	no	no	NA	no	yes	no
1796	ANKRD32	3.9	0.5	14.5	3.5	NA	NA	NA	0.6	NA	NA	no	no	no	NA	no	yes	no
1797	ANKRD36C	3.9	NA	15.9	3	NA	NA	NA	1	NA	NA	no	no	no	NA	no	yes	no
1798	ANKRD6	3.9	NA	15.9	3.7	3.1	NA	NA	1.5	NA	NA	no	no	no	NA	no	yes	no
1799	ANO5	3.9	1.9	10.1	3.7	4	NA	NA	3.5	NA	NA	no	no	no	NA	no	no	no
1800	ANO6	3.9	0.9	13	3.2	3.2	NA	NA	2.5	NA	NA	no	no	no	NA	no	no	no
1801	AP1S1	3.9	NA	15.9	0.7	1.6	NA	NA	2.1	NA	NA	no	no	no	NA	no	no	no
1802	APAF1	3.9	0.5	14.5	3.2	4.2	NA	NA	2.5	NA	NA	no	no	no	NA	no	no	no
1803	AR	3.9	1.4	11.6	5	7	NA	NA	5	NA	NA	no	no	yes	In.OncoKb_1059 & In.Bailey.CELL.Driver.Genes.299.genes & In.Kuan.Huang.CELL.99.genes & OncoKB.Annotated_OncoKB & Is.Oncogene_OncoKB & MSK.IMPACT_OncoKB & MSK.HEME_OncoKB & FOUNDATION.ONE_OncoKB & FOUNDATION.ONE.HEME_OncoKB & Vogelstein_OncoKB & SANGER.CGC.05.30.2017._OncoKB & In.custom.set_.to.be.checked.with.younes._787	no	no	no
1804	ARHGAP10	3.9	0.9	13	2	3.2	NA	NA	3.3	NA	NA	no	no	no	NA	no	no	no
1805	ARHGAP17	3.9	0.5	14.5	2.2	3.5	NA	NA	3.7	NA	NA	no	no	no	NA	no	no	no
1806	ARHGAP20	3.9	0.9	13	5.4	3.9	NA	NA	3.3	NA	NA	no	no	no	NA	no	no	no
1807	ARHGAP23	3.9	0.9	13	3.5	2.8	NA	NA	NA	NA	NA	no	no	no	NA	no	no	no
1808	ARHGAP29	3.9	0.5	14.5	3.2	3.4	NA	NA	3.7	NA	NA	no	no	no	NA	no	no	no
1809	ARHGAP5	3.9	1.4	11.6	5.4	4.6	NA	18.3	5.2	NA	NA	no	no	no	NA	no	no	no
1810	ARHGEF10L	3.9	0.9	13	3.5	4.2	NA	NA	3.5	NA	NA	no	no	no	NA	no	no	no
1811	ARL13B	3.9	0.5	14.5	2.2	4.9	NA	NA	2.3	NA	NA	no	no	no	NA	no	no	no
1812	ARMC5	3.9	0.5	14.5	1.5	3.2	NA	NA	5.4	NA	NA	no	no	no	NA	no	no	no
1813	ASIC2	3.9	0.9	13	3.5	2.3	NA	NA	2.9	NA	NA	no	no	no	NA	no	no	no
1814	ATG9B	3.9	1.4	11.6	4.7	5.1	NA	NA	3.7	NA	NA	no	no	no	NA	no	no	no
1815	ATP11C	3.9	0.9	13	4	4.2	NA	NA	3.7	NA	NA	no	no	no	NA	no	no	no
1816	ATP12A	3.9	1.9	10.1	4.7	4.4	NA	NA	3.3	NA	NA	no	no	no	NA	no	no	no
1817	ATP13A1	3.9	1.9	10.1	2.7	3.4	NA	NA	3.1	NA	NA	no	no	no	NA	no	no	no
1818	ATP2B3	3.9	0.9	13	5.4	7.7	NA	NA	6.2	NA	NA	no	no	yes	In.OncoKb_1059 & SANGER.CGC.05.30.2017._OncoKB	no	no	no
1819	ATP2B4	3.9	0.5	14.5	4	4.6	NA	NA	4.6	NA	NA	no	no	no	NA	no	no	no
1820	ATRNL1	3.9	1.9	10.1	4.2	4	NA	NA	3.3	NA	NA	no	no	no	NA	no	no	no
1821	AXDND1	3.9	0.5	14.5	3.5	4.4	NA	NA	3.9	NA	NA	no	no	no	NA	no	no	no
1822	BAIAP2L1	3.9	NA	15.9	3	4	NA	NA	3.3	NA	NA	no	no	no	NA	no	no	no
1823	BNC1	3.9	2.4	8.7	5.2	3.7	NA	NA	3.1	NA	NA	no	no	no	NA	no	no	no
1824	BRPF1	3.9	NA	15.9	3.7	3.5	NA	NA	2.9	NA	NA	no	no	no	NA	no	no	no
1825	C10ORF68	3.9	NA	15.9	1.2	NA	NA	NA	NA	NA	NA	no	no	no	NA	no	no	no
1826	C10orf71	3.9	1.4	11.6	2	3.7	NA	NA	1.5	NA	NA	no	no	no	NA	no	no	no
1827	C10orf90	3.9	1.9	10.1	4.2	4.6	NA	NA	3.9	NA	NA	no	no	no	NA	no	no	no
1828	C16orf96	3.9	0.5	14.5	3	1.6	NA	NA	NA	NA	NA	no	no	no	NA	no	no	no
1829	C20orf194	3.9	0.9	13	3.5	4.4	NA	NA	3.5	NA	NA	no	no	no	NA	no	no	no
1830	CAMK2B	3.9	1.4	11.6	1.5	3	NA	NA	1.7	NA	NA	no	no	no	NA	no	no	no
1831	CAMSAP2	3.9	0.5	14.5	3.7	3.9	NA	NA	6.8	NA	NA	no	no	no	NA	no	no	no
1832	CAPN2	3.9	1.9	10.1	2.2	3.6	NA	NA	3.9	NA	NA	no	no	no	NA	no	no	no
1833	CAPRIN2	3.9	0.9	13	3.7	4	NA	NA	5.4	NA	NA	no	no	no	NA	no	no	no
1834	CC2D2A	3.9	0.9	13	5	4.8	NA	NA	2.3	NA	NA	no	no	no	NA	no	no	no
1835	CCAR2	3.9	NA	15.9	3	3.1	NA	NA	0.6	NA	NA	no	no	no	NA	no	no	no
1836	CCDC120	3.9	2.4	8.7	2.2	2.1	NA	NA	1.2	NA	NA	no	no	no	NA	no	no	no
1837	CCDC158	3.9	0.5	14.5	4.2	4.6	NA	NA	4.8	NA	NA	no	no	no	NA	no	no	no
1838	CCDC37	3.9	1.4	11.6	3.7	NA	NA	NA	3.5	NA	NA	no	no	no	NA	no	no	no
1839	CCT8L2	3.9	2.4	8.7	3.7	4.8	NA	NA	4.6	NA	NA	no	no	no	NA	no	no	no
1840	CD3G	3.9	NA	15.9	1.2	3.4	NA	NA	0.8	NA	NA	no	no	no	NA	no	no	no
1841	CDAN1	3.9	0.9	13	3.5	3.6	NA	NA	3.5	NA	NA	no	no	no	NA	no	no	no
1842	CDON	3.9	0.9	13	6.2	5.5	NA	NA	2.9	NA	NA	no	no	no	NA	no	no	no
1843	CELF4	3.9	1.9	10.1	3	4.7	NA	NA	4.1	NA	NA	no	no	no	NA	no	no	no
1844	CFB	3.9	NA	15.9	2.7	4.6	NA	NA	4.6	NA	NA	no	no	no	NA	no	no	no
1845	CHERP	3.9	1.4	11.6	2.2	4.6	NA	NA	4.4	NA	NA	no	no	no	NA	no	no	no
1846	CHST13	3.9	1.9	10.1	1.2	3.7	NA	NA	1.9	NA	NA	no	no	no	NA	no	no	no
1847	CHST15	3.9	1.9	10.1	5.7	4.4	NA	NA	2.3	NA	NA	no	no	no	NA	no	no	no
1848	CHSY3	3.9	0.5	14.5	2.5	3.4	NA	NA	2.3	NA	NA	no	no	no	NA	no	no	no
1849	CLCN2	3.9	0.5	14.5	3.7	3.4	NA	NA	2.7	NA	NA	no	no	no	NA	no	no	no
1850	CLTCL1	3.9	1.4	11.6	4.5	4.1	NA	NA	3.1	NA	NA	no	no	yes	In.OncoKb_1059 & In.Zhang.NEJM.565.genes & FOUNDATION.ONE.HEME_OncoKB & SANGER.CGC.05.30.2017._OncoKB & In.custom.set_.to.be.checked.with.younes._787	no	no	no
1851	COL16A1	3.9	0.5	14.5	4	5.2	NA	NA	5.6	NA	NA	no	no	no	NA	no	no	no
1852	CPXM2	3.9	0.5	14.5	4	4.5	NA	NA	3.1	NA	NA	no	no	no	NA	no	no	no
1853	CRB2	3.9	0.5	14.5	2.5	5.2	NA	NA	2.9	NA	NA	no	no	no	NA	no	no	no
1854	CTD-2144E22.5	3.9	3.3	5.8	NA	0.1	NA	NA	NA	NA	NA	no	no	no	NA	no	no	no
1855	CTDP1	3.9	NA	15.9	3	3.6	NA	NA	2.5	NA	NA	no	no	no	NA	no	no	no
1856	CUX2	3.9	NA	15.9	8.2	7.6	NA	NA	5.4	NA	NA	no	no	no	NA	no	no	no
1857	CYB5R4	3.9	0.5	14.5	1.5	2.3	NA	NA	1.5	NA	NA	no	no	no	NA	no	no	no
1858	CYP4F22	3.9	0.5	14.5	2	2.2	NA	NA	2.7	NA	NA	no	no	no	NA	no	no	no
1859	DAAM2	3.9	1.4	11.6	5.9	5	NA	NA	3.3	NA	NA	no	no	no	NA	yes	no	no
1860	DAB1	3.9	1.4	11.6	3.2	3.6	NA	NA	3.1	NA	NA	no	no	no	NA	no	no	no
1861	DCAF4L2	3.9	1.4	11.6	7.9	6	NA	NA	3.7	NA	NA	no	no	no	NA	no	no	no
1862	DCT	3.9	1.4	11.6	2.5	3	NA	NA	3.7	NA	NA	no	no	no	NA	no	no	no
1863	DDR1	3.9	0.5	14.5	2.7	3.1	NA	NA	4.4	NA	NA	no	no	yes	In.OncoKb_1059 & FOUNDATION.ONE_OncoKB	no	no	no
1864	DENND4C	3.9	NA	15.9	3.2	3.6	NA	NA	2.9	NA	NA	no	no	no	NA	no	no	no
1865	DENND5A	3.9	0.5	14.5	5.2	4	NA	NA	3.1	NA	NA	no	no	no	NA	no	no	no
1866	DGKA	3.9	0.5	14.5	2.2	3.9	1.4	NA	3.7	NA	NA	no	no	no	NA	no	no	no
1867	DHX34	3.9	NA	15.9	4.5	6.4	NA	NA	4.4	NA	NA	no	no	no	NA	no	no	no
1868	DLC1	3.9	1.4	11.6	7.9	8.4	NA	NA	8.3	NA	NA	no	no	no	NA	no	no	no
1869	DLEC1	3.9	0.9	13	5.4	4.5	NA	NA	6.8	NA	NA	no	no	no	NA	no	no	no
1870	DLK1	3.9	NA	15.9	1.7	2.5	NA	NA	2.7	NA	NA	no	no	no	NA	no	no	no
1871	DLL1	3.9	0.9	13	2	4.9	NA	NA	2.9	NA	NA	no	no	no	NA	no	no	no
1872	DMPK	3.9	0.5	14.5	2.2	2.4	NA	NA	2.5	NA	NA	no	no	no	NA	no	no	no
1873	DMWD	3.9	NA	15.9	1	2	NA	NA	3.1	NA	NA	no	no	no	NA	no	no	no
1874	DNAJC13	3.9	1.4	11.6	5.9	6	NA	NA	5.6	NA	NA	no	no	no	NA	no	no	no
1875	DOCK7	3.9	0.5	14.5	4.7	6.5	NA	NA	6.2	NA	NA	no	no	no	NA	no	no	no
1876	DSC1	3.9	0.9	13	2.7	3.2	NA	NA	2.3	NA	NA	no	no	no	NA	no	no	no
1877	DTX1	3.9	1.4	11.6	1.2	3.2	NA	NA	1.7	NA	NA	no	no	yes	In.OncoKb_1059 & OncoKB.Annotated_OncoKB & Is.Tumor.Suppressor.Gene_OncoKB & MSK.HEME_OncoKB & FOUNDATION.ONE.HEME_OncoKB	no	no	no
1878	DUSP27	3.9	0.5	14.5	4.5	5.3	NA	NA	3.9	NA	NA	no	no	no	NA	no	no	no
1879	DZIP1	3.9	0.5	14.5	4	6.5	NA	NA	4.1	NA	NA	no	no	no	NA	no	no	no
1880	E2F8	3.9	1.9	10.1	3.5	3.4	NA	NA	3.5	NA	NA	no	no	no	NA	no	no	no
1881	EGR1	3.9	0.5	14.5	2	3.9	NA	NA	4.4	NA	NA	no	no	yes	In.OncoKb_1059 & OncoKB.Annotated_OncoKB & Is.Tumor.Suppressor.Gene_OncoKB & MSK.HEME_OncoKB	no	no	no
1882	EIF3A	3.9	0.5	14.5	5.9	5.1	NA	NA	7.3	NA	NA	no	no	no	NA	no	no	no
1883	ENPEP	3.9	0.5	14.5	3.7	4.5	NA	NA	4.1	NA	NA	no	no	no	NA	no	no	no
1884	EPHA8	3.9	0.9	13	3.5	5.1	NA	NA	4.8	NA	NA	no	no	no	NA	no	no	no
1885	ESPNL	3.9	0.9	13	3.7	5.9	NA	NA	2.5	NA	NA	no	no	no	NA	no	no	no
1886	EXOC1	3.9	0.9	13	3.2	3.1	NA	NA	3.3	NA	NA	no	no	no	NA	no	no	no
1887	EYA4	3.9	1.9	10.1	3.5	3.9	NA	NA	2.5	NA	NA	no	no	no	NA	no	no	no
1888	FAM155A	3.9	0.9	13	2	11.6	NA	NA	6.6	NA	NA	no	no	no	NA	no	yes	no
1889	FAM205A	3.9	0.9	13	3	1.1	NA	NA	NA	NA	NA	no	no	no	NA	no	yes	no
1890	FARP1	3.9	1.9	10.1	3	7.7	NA	NA	5.6	NA	NA	no	no	no	NA	no	no	no
1891	FBXL19	3.9	0.9	13	2	2.5	NA	NA	1.5	NA	NA	no	no	no	NA	no	no	no
1892	FBXO38	3.9	0.9	13	2.5	2.7	NA	NA	3.7	NA	NA	no	no	no	NA	no	no	no
1893	FCHO1	3.9	0.5	14.5	2.5	3.2	NA	NA	2.7	NA	NA	no	no	no	NA	no	no	no
1894	FGD1	3.9	1.4	11.6	3.7	2.9	NA	NA	2.3	NA	NA	no	no	no	NA	no	no	no
1895	FLG2	3.9	1.4	11.6	5.9	7.1	NA	NA	12	NA	NA	no	no	no	NA	no	no	no
1896	FMR1	3.9	0.9	13	2.5	3.9	NA	NA	4.6	NA	NA	no	no	yes	In.Grobner.NATURE.159.Genes & In.custom.set_.to.be.checked.with.younes._787	no	no	no
1897	FNDC4	3.9	NA	15.9	0.7	0.9	NA	NA	0.6	NA	NA	no	no	no	NA	no	no	no
1898	FOXN3	3.9	NA	15.9	2.7	3	NA	NA	2.9	NA	NA	no	no	no	NA	no	no	no
1899	FRMD4B	3.9	1.4	11.6	1.7	2.5	NA	NA	2.7	NA	NA	no	no	no	NA	no	no	no
1900	FUBP3	3.9	NA	15.9	2.7	4.3	NA	NA	3.3	NA	NA	no	no	no	NA	no	no	no
1901	GAA	3.9	1.4	11.6	3.5	4.4	NA	NA	2.3	NA	NA	no	no	no	NA	no	no	no
1902	GARNL3	3.9	1.4	11.6	3.2	4.2	NA	NA	4.4	NA	NA	no	no	no	NA	no	no	no
1903	GON4L	3.9	0.5	14.5	5.2	6.9	NA	NA	3.3	NA	NA	no	no	no	NA	no	no	no
1904	GPR116	3.9	1.4	11.6	3.5	NA	NA	NA	3.1	NA	NA	no	no	no	NA	no	no	no
1905	GPSM1	3.9	1.4	11.6	1.7	2.6	NA	NA	1.2	NA	NA	no	no	no	NA	no	no	no
1906	GRB7	3.9	0.9	13	1.5	2.5	NA	NA	3.1	NA	NA	no	no	no	NA	no	no	no
1907	GREB1L	3.9	0.9	13	5.9	4.5	NA	NA	NA	NA	NA	no	no	no	NA	no	no	no
1908	GRIA3	3.9	0.5	14.5	3	4.5	NA	NA	4.8	NA	NA	no	no	no	NA	no	no	no
1909	GRIK1	3.9	2.4	8.7	3.5	5.9	NA	NA	5.8	NA	NA	no	no	no	NA	no	no	no
1910	GRIK5	3.9	1.4	11.6	5.7	5.2	NA	NA	3.9	NA	NA	no	no	no	NA	no	no	no
1911	GRM4	3.9	0.9	13	3.7	4.7	NA	NA	3.9	NA	NA	no	no	no	NA	no	no	no
1912	HAP1	3.9	0.9	13	1.7	3	NA	NA	2.9	NA	NA	no	no	no	NA	no	no	no
1913	HEATR6	3.9	NA	15.9	1.7	4.2	NA	NA	1.5	NA	NA	no	no	no	NA	no	no	no
1914	HECA	3.9	NA	15.9	2.7	3.5	NA	NA	2.9	NA	NA	no	no	no	NA	no	no	no
1915	HGF	3.9	1.9	10.1	4.5	3.2	NA	NA	3.1	NA	NA	no	no	yes	In.OncoKb_1059 & In.Bailey.CELL.Driver.Genes.299.genes & OncoKB.Annotated_OncoKB & Is.Oncogene_OncoKB & MSK.IMPACT_OncoKB & MSK.HEME_OncoKB & FOUNDATION.ONE_OncoKB & FOUNDATION.ONE.HEME_OncoKB & In.custom.set_.to.be.checked.with.younes._787	no	no	no
1916	HGS	3.9	0.9	13	2.7	3.4	NA	NA	3.5	NA	NA	no	no	no	NA	no	no	no
1917	HK1	3.9	0.9	13	3	3.4	NA	NA	3.1	NA	NA	no	no	no	NA	no	no	no
1918	HK3	3.9	0.5	14.5	4	4.6	NA	NA	3.1	NA	NA	no	no	no	NA	no	no	no
1919	HNF1B	3.9	0.5	14.5	1.7	3.7	NA	NA	2.1	NA	NA	no	no	no	NA	no	no	no
1920	HNRNPUL1	3.9	0.9	13	2.7	3.5	NA	NA	6.6	NA	NA	no	no	no	NA	no	no	no
1921	HSPA6	3.9	1.9	10.1	2.2	2.2	NA	NA	1.9	NA	NA	no	no	no	NA	no	no	no
1922	IFT172	3.9	0.9	13	5.7	5.1	NA	NA	6	NA	NA	no	no	no	NA	no	no	no
1923	IKBKAP	3.9	0.5	14.5	4.5	NA	NA	NA	3.1	NA	NA	no	no	no	NA	no	no	no
1924	IL1RAPL1	3.9	2.4	8.7	3.5	3.4	NA	NA	2.3	NA	NA	no	no	no	NA	no	no	no
1925	IL1RAPL2	3.9	1.9	10.1	3.5	6	NA	NA	2.3	NA	NA	no	no	no	NA	no	no	no
1926	INTS2	3.9	0.5	14.5	3.5	2.9	NA	NA	2.5	NA	NA	no	no	no	NA	no	no	no
1927	IQGAP2	3.9	1.9	10.1	4	4.1	NA	NA	2.7	NA	NA	no	no	no	NA	no	no	no
1928	ITGA5	3.9	0.5	14.5	3.5	3.7	NA	NA	5.6	NA	NA	no	no	no	NA	no	no	no
1929	ITIH1	3.9	1.9	10.1	3.7	4.2	1.6	NA	3.5	NA	NA	no	no	no	NA	no	no	no
1930	ITIH4	3.9	0.9	13	2	3.9	NA	NA	3.1	NA	NA	no	no	no	NA	no	no	no
1931	ITIH5	3.9	0.5	14.5	5.4	6.4	NA	NA	6.6	NA	NA	no	no	no	NA	no	no	no
1932	IWS1	3.9	NA	15.9	1.5	3.4	NA	NA	3.9	NA	NA	no	no	no	NA	no	no	no
1933	JMJD1C	3.9	0.5	14.5	4.7	6.2	NA	NA	5.4	NA	NA	no	no	yes	In.Kuan.Huang.CELL.99.genes & In.custom.set_.to.be.checked.with.younes._787	no	no	no
1934	KCNQ5	3.9	1.4	11.6	5.9	5.6	NA	NA	3.9	NA	NA	no	no	no	NA	no	no	no
1935	KDM1A	3.9	0.5	14.5	1.2	2.2	NA	NA	2.3	NA	NA	no	no	no	NA	no	no	no
1936	KDM3A	3.9	0.5	14.5	1.7	3.3	NA	NA	3.1	NA	NA	no	no	no	NA	no	no	no
1937	KIAA0100	3.9	NA	15.9	5.4	6.9	NA	NA	8.1	NA	NA	no	no	no	NA	no	no	no
1938	KIAA0368	3.9	1.4	11.6	5	NA	NA	NA	3.7	NA	NA	no	no	no	NA	no	no	no
1939	KIAA2026	3.9	NA	15.9	5	5.7	NA	NA	4.1	NA	NA	no	no	no	NA	no	no	no
1940	KIF22	3.9	1.9	10.1	1.5	2	NA	NA	2.1	NA	NA	no	no	no	NA	no	no	no
1941	KIFC2	3.9	0.5	14.5	2	2.2	NA	NA	2.5	NA	NA	no	no	no	NA	no	no	no
1942	KLHL20	3.9	1.9	10.1	2.2	2.6	NA	NA	1.2	NA	NA	no	no	no	NA	no	no	no
1943	KLHL41	3.9	0.5	14.5	1	2.1	NA	NA	2.7	NA	NA	no	no	no	NA	no	no	no
1944	KNOP1	3.9	NA	15.9	2.7	3.3	NA	NA	3.3	NA	NA	no	no	no	NA	no	no	no
1945	LCP1	3.9	NA	15.9	2	3.2	NA	NA	1.9	NA	NA	no	no	yes	In.OncoKb_1059 & In.Zhang.NEJM.565.genes & FOUNDATION.ONE.HEME_OncoKB & In.custom.set_.to.be.checked.with.younes._787	no	no	no
1946	LENG8	3.9	0.5	14.5	5.2	5.1	NA	NA	4.6	NA	NA	no	no	no	NA	no	no	no
1947	LIG3	3.9	0.5	14.5	3.2	4.2	NA	NA	4.4	NA	NA	no	no	no	NA	no	no	no
1948	LIPC	3.9	1.4	11.6	2.5	1.9	NA	NA	1.7	NA	NA	no	no	no	NA	no	no	no
1949	LPPR3	3.9	1.4	11.6	1	2.3	NA	NA	2.7	NA	NA	no	no	no	NA	no	no	no
1950	LRP12	3.9	1.4	11.6	4.2	4.5	NA	NA	3.1	NA	NA	no	no	no	NA	no	no	no
1951	LSS	3.9	NA	15.9	2.2	2.5	NA	NA	3.3	NA	NA	no	no	no	NA	no	no	no
1952	LUZP1	3.9	1.4	11.6	4.7	3.5	NA	NA	4.6	NA	NA	no	no	no	NA	no	no	no
1953	MAF	3.9	NA	15.9	3	3	NA	NA	2.3	NA	NA	no	no	yes	In.OncoKb_1059 & In.Zhang.NEJM.565.genes & OncoKB.Annotated_OncoKB & FOUNDATION.ONE_OncoKB & FOUNDATION.ONE.HEME_OncoKB & SANGER.CGC.05.30.2017._OncoKB & In.custom.set_.to.be.checked.with.younes._787 & Tumor.Suppressor_Zhang	no	no	no
1954	MAGEC3	3.9	1.4	11.6	4.5	6	NA	NA	5.4	NA	NA	no	no	no	NA	no	no	no
1955	MAGED2	3.9	0.9	13	3	1.8	NA	NA	0.2	NA	NA	no	no	no	NA	no	no	no
1956	MAGEE2	3.9	1.4	11.6	2	3.1	NA	NA	3.7	NA	NA	no	no	no	NA	no	no	no
1957	MAP3K19	3.9	0.5	14.5	3.2	3.2	NA	NA	4.4	NA	NA	no	no	no	NA	no	no	no
1958	MAP3K6	3.9	0.9	13	3	5.3	NA	NA	5.6	NA	NA	no	no	yes	In.OncoKb_1059 & FOUNDATION.ONE.HEME_OncoKB	no	no	no
1959	MAP4K5	3.9	0.5	14.5	2.2	3.1	NA	NA	1	NA	NA	no	no	no	NA	no	no	no
1960	MAPKBP1	3.9	0.9	13	3.7	4.3	NA	NA	5	NA	NA	no	no	no	NA	no	no	no
1961	2010-03-01	3.9	0.5	14.5	4	NA	NA	NA	2.5	NA	NA	no	no	no	NA	no	no	no
1962	MARK3	3.9	0.9	13	3	2.6	NA	NA	2.1	NA	NA	no	no	no	NA	no	no	no
1963	MCF2L2	3.9	1.9	10.1	4.7	5.4	NA	NA	3.3	NA	NA	no	no	no	NA	no	no	no
1964	MED14	3.9	1.4	11.6	3.5	3.4	NA	NA	3.1	NA	NA	no	no	no	NA	no	no	no
1965	MGEA5	3.9	1.4	11.6	1.7	NA	NA	NA	1.5	NA	NA	no	no	no	NA	no	no	no
1966	MME	3.9	0.9	13	4.7	3.5	NA	NA	2.9	NA	NA	no	no	no	NA	no	no	no
1967	MMEL1	3.9	NA	15.9	2.7	2.6	NA	NA	3.1	NA	NA	no	no	no	NA	no	no	no
1968	MMS22L	3.9	1.4	11.6	4	3.9	NA	NA	5	NA	NA	no	no	no	NA	no	no	no
1969	MSH2	3.9	0.9	13	4	4.3	NA	NA	2.1	NA	NA	no	no	yes	In.ACMG & ACMG_QGP_Cancer_list_intersection_31 & In.OncoKb_1059 & In.Zhang.NEJM.565.genes & In.Bailey.CELL.Driver.Genes.299.genes & In.Grobner.NATURE.159.Genes & In.ClinVar.Shan.Cancer.155.Genes & In.Kuan.Huang.CELL.99.genes & OncoKB.Annotated_OncoKB & Is.Tumor.Suppressor.Gene_OncoKB & MSK.IMPACT_OncoKB & MSK.HEME_OncoKB & FOUNDATION.ONE_OncoKB & FOUNDATION.ONE.HEME_OncoKB & Vogelstein_OncoKB & S…	no	no	no
1970	MSN	3.9	0.9	13	2.2	2.5	NA	NA	2.3	NA	NA	no	no	yes	In.OncoKb_1059 & In.Zhang.NEJM.565.genes & FOUNDATION.ONE.HEME_OncoKB & SANGER.CGC.05.30.2017._OncoKB & In.custom.set_.to.be.checked.with.younes._787	no	no	no
1971	MUT	3.9	NA	15.9	2.2	NA	NA	NA	2.7	NA	NA	no	no	no	NA	no	no	no
1972	MYO1F	3.9	0.9	13	5.9	5.5	NA	NA	5.8	NA	NA	no	no	no	NA	no	no	no
1973	NAB2	3.9	0.9	13	1.2	2.5	NA	NA	1.2	NA	NA	no	no	yes	In.OncoKb_1059 & SANGER.CGC.05.30.2017._OncoKB	no	no	no
1974	NEK10	3.9	0.5	14.5	4	3	NA	NA	1.9	NA	NA	no	no	no	NA	no	no	no
1975	NFIA	3.9	1.9	10.1	2.7	3.2	NA	NA	3.9	NA	NA	no	no	no	NA	no	no	no
1976	NISCH	3.9	NA	15.9	3	5.6	NA	NA	6.8	NA	NA	no	no	no	NA	no	no	no
1977	NKX1-1	3.9	0.9	13	NA	0.1	NA	NA	NA	NA	NA	no	no	no	NA	no	no	no
1978	NLGN4X	3.9	1.4	11.6	5.2	6.3	NA	NA	3.9	NA	NA	no	no	no	NA	no	no	no
1979	NPAP1	3.9	0.5	14.5	6.4	10	NA	NA	7.3	NA	NA	no	no	no	NA	no	no	no
1980	NRG3	3.9	1.4	11.6	4.5	6.1	NA	NA	3.9	NA	NA	no	no	no	NA	no	no	no
1981	NTNG2	3.9	0.9	13	3.7	3.5	NA	NA	2.7	NA	NA	no	no	no	NA	no	no	no
1982	NTRK3	3.9	1.9	10.1	5	4.3	NA	NA	5	NA	NA	no	no	yes	In.OncoKb_1059 & In.Zhang.NEJM.565.genes & OncoKB.Annotated_OncoKB & Is.Oncogene_OncoKB & MSK.IMPACT_OncoKB & MSK.HEME_OncoKB & FOUNDATION.ONE_OncoKB & FOUNDATION.ONE.HEME_OncoKB & SANGER.CGC.05.30.2017._OncoKB & In.custom.set_.to.be.checked.with.younes._787 & Kinase_Zhang	no	no	no
1983	OGDH	3.9	0.9	13	3	4.9	NA	NA	3.5	NA	NA	no	no	no	NA	no	no	no
1984	OR5D13	3.9	1.4	11.6	2.2	1.5	NA	NA	1	NA	NA	no	no	no	NA	no	yes	no
1985	OTUD7A	3.9	0.5	14.5	2.7	3.5	NA	NA	3.1	NA	NA	no	no	no	NA	no	no	no
1986	PABPC4	3.9	NA	15.9	2.7	3	NA	NA	2.3	NA	NA	no	no	no	NA	no	no	no
1987	PAMR1	3.9	NA	15.9	2.7	3.5	NA	NA	2.9	NA	NA	no	no	no	NA	no	no	no
1988	PAPOLB	3.9	2.4	8.7	2.7	3.6	NA	NA	2.1	NA	NA	no	no	no	NA	no	no	no
1989	PARD3	3.9	1.4	11.6	3	5.1	NA	NA	5.4	NA	NA	no	no	no	NA	no	no	no
1990	PCDH1	3.9	0.9	13	2.5	4.4	NA	NA	3.3	NA	NA	no	no	no	NA	no	no	no
1991	PCDHGA1	3.9	0.9	13	4.5	44.6	NA	NA	5.2	NA	NA	no	no	no	NA	no	no	no
1992	PCDHGB4	3.9	1.4	11.6	5.4	30.8	NA	NA	5	NA	NA	no	no	no	NA	no	no	no
1993	PCDHGB7	3.9	0.9	13	4.2	19.3	NA	NA	4.6	NA	NA	no	no	no	NA	no	no	no
1994	PCM1	3.9	1.4	11.6	5.2	5.8	NA	NA	1.5	NA	NA	no	no	yes	In.OncoKb_1059 & In.Zhang.NEJM.565.genes & FOUNDATION.ONE.HEME_OncoKB & SANGER.CGC.05.30.2017._OncoKB & In.custom.set_.to.be.checked.with.younes._787	no	no	no
1995	PCNXL3	3.9	0.5	14.5	4.5	NA	NA	NA	4.4	NA	NA	no	no	no	NA	no	no	no
1996	PDE2A	3.9	1.4	11.6	3.5	6.5	NA	NA	3.1	NA	NA	no	no	no	NA	yes	no	no
1997	PDE6C	3.9	0.5	14.5	2.2	2.6	NA	NA	2.9	NA	NA	no	no	no	NA	no	no	no
1998	PER3	3.9	1.4	11.6	5	3.7	NA	NA	2.9	NA	NA	no	no	no	NA	no	no	no
[truncated: 15,340 more rows]

## Sheet: Supplementary Table 5
Supplementary Table 5. Summary statistics microbiome genus level comparing tumor versus normal using paired Mann Whitney U test. Microbiome relative abundance was determined by 16S rRNA gene sequencing.
Taxonomy	p_val	FDR	wilcox_statistic	mean_N	mean_T	median_N	median_T	Direction	Ratio_mean (tumor vs normal)	Absolute Fold Change	Log2 Fold Change	MBR classifier genera (N = 41)	References confirming observation
D_0__Bacteria D_1__Fusobacteria D_2__Fusobacteriia D_3__Fusobacteriales D_4__Fusobacteriaceae D_5__Fusobacterium	2.88759e-21	4.24476e-19	1965	0.0121299	0.0524375	0.000697107	0.00592541	Enriched in tumor	4.32298	4.32298	2.11202
D_0__Bacteria D_1__Epsilonbacteraeota D_2__Campylobacteria D_3__Campylobacterales D_4__Campylobacteraceae D_5__Campylobacter	6.64054e-15	4.88079e-13	657	0.00188446	0.00957955	0	0	Enriched in tumor	5.08346	5.08346	2.34581		PMID: 32041122, PMID: 25875428
D_0__Bacteria D_1__Bacteroidetes D_2__Bacteroidia D_3__Bacteroidales D_4__Tannerellaceae D_5__Parabacteroides	7.1088e-13	3.48331e-11	21023.5	0.0190231	0.0126344	0.0128965	0.00679679	Enriched in normal	0.664159	1.50566	-0.590399	D_0__Bacteria D_1__Bacteroidetes D_2__Bacteroidia D_3__Bacteroidales D_4__Tannerellaceae D_5__Parabacteroides	PMID: 22009990, PMID: 32041122
D_0__Bacteria D_1__Bacteroidetes D_2__Bacteroidia D_3__Bacteroidales D_4__Rikenellaceae D_5__Alistipes	2.816e-12	1.03488e-10	18604	0.013296	0.00874359	0.00784245	0.00418264	Enriched in normal	0.657609	1.52066	-0.604699		PMID: 22009990, PMID: 32041122
D_0__Bacteria D_1__Firmicutes D_2__Negativicutes D_3__Selenomonadales D_4__Acidaminococcaceae D_5__Phascolarctobacterium	1.72513e-10	5.07188e-09	11985	0.00708584	0.0043555	0.00348554	0.00191704	Enriched in normal	0.614677	1.62687	-0.702099	D_0__Bacteria D_1__Firmicutes D_2__Negativicutes D_3__Selenomonadales D_4__Acidaminococcaceae D_5__Phascolarctobacterium
D_0__Bacteria D_1__Firmicutes D_2__Bacilli D_3__Lactobacillales D_4__Streptococcaceae D_5__Streptococcus	5.09247e-10	1.24766e-08	7227.5	0.0126273	0.0315738	0.00313698	0.00766818	Enriched in tumor	2.50045	2.50045	1.32219	D_0__Bacteria D_1__Firmicutes D_2__Bacilli D_3__Lactobacillales D_4__Streptococcaceae D_5__Streptococcus	PMID: 25875428, PMID: 24450771, PMID: 25699023
D_0__Bacteria D_1__Fusobacteria D_2__Fusobacteriia D_3__Fusobacteriales D_4__Leptotrichiaceae D_5__Leptotrichia	9.22182e-10	1.93658e-08	223.5	0.000274876	0.00525947	0	0	Enriched in tumor	19.134	19.134	4.25807	D_0__Bacteria D_1__Fusobacteria D_2__Fusobacteriia D_3__Fusobacteriales D_4__Leptotrichiaceae D_5__Leptotrichia	PMID: 28904330
D_0__Bacteria D_1__Firmicutes D_2__Clostridia D_3__Clostridiales D_4__Lachnospiraceae D_5__Fusicatenibacter	1.55358e-08	2.85471e-07	16631.5	0.0106876	0.00760017	0.00644824	0.00418264	Enriched in normal	0.711123	1.40623	-0.491829
D_0__Bacteria D_1__Firmicutes D_2__Bacilli D_3__Bacillales D_4__Family XI D_5__Gemella	2.1475e-08	3.50759e-07	1494	0.00223018	0.00767101	0	0	Enriched in tumor	3.43964	3.43964	1.78226		PMID: 32041122, PMID: 25875428
D_0__Bacteria D_1__Firmicutes D_2__Negativicutes D_3__Selenomonadales D_4__Veillonellaceae D_5__Selenomonas 3	4.36904e-08	6.29791e-07	62	0.000110517	0.00265807	0	0	Enriched in tumor	24.0513	24.0513	4.58804		PMID: 24450771, PMID: 28944067
D_0__Bacteria D_1__Firmicutes D_2__Clostridia D_3__Clostridiales D_4__Lachnospiraceae D_5__Blautia	4.71272e-08	6.29791e-07	20341	0.0280501	0.0232156	0.0228303	0.0170791	Enriched in normal	0.827651	1.20824	-0.272906
D_0__Bacteria D_1__Firmicutes D_2__Negativicutes D_3__Selenomonadales D_4__Veillonellaceae D_5__Selenomonas	7.94744e-08	9.73562e-07	237.5	0.000848714	0.00587582	0	0	Enriched in tumor	6.92321	6.92321	2.79144		PMID: 24450771, PMID: 28944067
D_0__Bacteria D_1__Proteobacteria D_2__Alphaproteobacteria D_3__Rhodospirillales D_4__uncultured D_5__gut metagenome	1.68203e-07	1.90199e-06	4806.5	0.00403245	0.00261132	0	0	Enriched in normal	0.647576	1.54422	-0.62688	D_0__Bacteria D_1__Proteobacteria D_2__Alphaproteobacteria D_3__Rhodospirillales D_4__uncultured D_5__gut metagenome
D_0__Bacteria D_1__Firmicutes D_2__Clostridia D_3__Clostridiales D_4__Lachnospiraceae D_5__Lachnospiraceae UCG-010	1.56902e-06	1.53764e-05	4009	0.00253622	0.00392902	0.000697107	0.00139421	Enriched in tumor	1.54916	1.54916	0.631488
D_0__Bacteria D_1__Bacteroidetes D_2__Bacteroidia D_3__Bacteroidales D_4__Barnesiellaceae D_5__Barnesiella	1.53623e-06	1.53764e-05	12107.5	0.00754207	0.00596367	0.00174277	0.00121994	Enriched in normal	0.79072	1.26467	-0.338762	D_0__Bacteria D_1__Bacteroidetes D_2__Bacteroidia D_3__Bacteroidales D_4__Barnesiellaceae D_5__Barnesiella
D_0__Bacteria D_1__Bacteroidetes D_2__Bacteroidia D_3__Bacteroidales D_4__Prevotellaceae D_5__Paraprevotella	2.04184e-06	1.87594e-05	6479.5	0.00311006	0.00193263	0	0	Enriched in normal	0.621412	1.60924	-0.686377
D_0__Bacteria D_1__Firmicutes D_2__Clostridia D_3__Clostridiales D_4__Lachnospiraceae D_5__Hungatella	2.56096e-06	2.21448e-05	2072	0.00137154	0.00458929	0	0	Enriched in tumor	3.34607	3.34607	1.74247	D_0__Bacteria D_1__Firmicutes D_2__Clostridia D_3__Clostridiales D_4__Lachnospiraceae D_5__Hungatella
D_0__Bacteria D_1__Firmicutes D_2__Erysipelotrichia D_3__Erysipelotrichales D_4__Erysipelotrichaceae D_5__Erysipelotrichaceae UCG-003	2.86183e-06	2.33716e-05	9833.5	0.0052949	0.00351529	0.00209132	0.00104566	Enriched in normal	0.663902	1.50625	-0.590959	D_0__Bacteria D_1__Firmicutes D_2__Erysipelotrichia D_3__Erysipelotrichales D_4__Erysipelotrichaceae D_5__Erysipelotrichaceae UCG-003
D_0__Bacteria D_1__Firmicutes D_2__Clostridia D_3__Clostridiales D_4__Lachnospiraceae D_5__Lachnospiraceae UCG-008	3.98164e-06	3.08053e-05	9464	0.00114201	0.000780703	0.000697107	0.000348554	Enriched in normal	0.683623	1.46279	-0.548728
D_0__Bacteria D_1__Firmicutes D_2__Negativicutes D_3__Selenomonadales D_4__Veillonellaceae D_5__Selenomonas 4	7.18929e-06	5.28413e-05	110.5	0.000165775	0.00120577	0	0	Enriched in tumor	7.2735	7.2735	2.86265		PMID: 24450771, PMID: 28944067
D_0__Bacteria D_1__Firmicutes D_2__Clostridia D_3__Clostridiales D_4__Christensenellaceae D_5__Christensenellaceae R-7 group	1.00683e-05	7.04781e-05	14970.5	0.0101846	0.00722894	0.00348554	0.00243987	Enriched in normal	0.709794	1.40886	-0.494528
D_0__Bacteria D_1__Spirochaetes D_2__Spirochaetia D_3__Spirochaetales D_4__Spirochaetaceae D_5__Treponema 2	1.67103e-05	0.000111655	29	0.000211116	0.00224718	0	0	Enriched in tumor	10.6443	10.6443	3.41201	D_0__Bacteria D_1__Spirochaetes D_2__Spirochaetia D_3__Spirochaetales D_4__Spirochaetaceae D_5__Treponema 2	PMID: 25875428, PMID: 28944067, PMID: 25699023
D_0__Bacteria D_1__Bacteroidetes D_2__Bacteroidia D_3__Bacteroidales D_4__Rikenellaceae D_5__Rikenellaceae RC9 gut group	2.68797e-05	0.000171796	1441.5	0.00197655	0.00120293	0	0	Enriched in normal	0.608602	1.64311	-0.716429
D_0__Bacteria D_1__Firmicutes D_2__Clostridia D_3__Clostridiales D_4__Lachnospiraceae D_5__Lachnospiraceae ND3007 group	3.33833e-05	0.000204473	12102	0.00571571	0.00438242	0.00348554	0.00209132	Enriched in normal	0.766733	1.30424	-0.383204
D_0__Bacteria D_1__Firmicutes D_2__Clostridia D_3__Clostridiales D_4__Lachnospiraceae D_5__[Ruminococcus] gauvreauii group	3.61459e-05	0.000212538	10696.5	0.00428041	0.00329426	0.00243987	0.00139421	Enriched in normal	0.769613	1.29935	-0.377795
D_0__Bacteria D_1__Proteobacteria D_2__Gammaproteobacteria D_3__Oceanospirillales D_4__Halomonadaceae D_5__Halomonas	4.43794e-05	0.000250914	216	0.000117601	0.000991819	0	0	Enriched in tumor	8.43373	8.43373	3.07617	D_0__Bacteria D_1__Proteobacteria D_2__Gammaproteobacteria D_3__Oceanospirillales D_4__Halomonadaceae D_5__Halomonas
D_0__Bacteria D_1__Firmicutes D_2__Clostridia D_3__Clostridiales D_4__Ruminococcaceae D_5__[Eubacterium] coprostanoligenes group	6.7671e-05	0.000368431	16194	0.00859624	0.00689314	0.00662252	0.00383409	Enriched in normal	0.801879	1.24707	-0.318544
D_0__Bacteria D_1__Firmicutes D_2__Clostridia D_3__Clostridiales D_4__Lachnospiraceae D_5__Lachnoanaerobaculum	7.74114e-05	0.000379316	167.5	0.000179944	0.00168751	0	0	Enriched in tumor	9.37795	9.37795	3.22927
D_0__Bacteria D_1__Proteobacteria D_2__Gammaproteobacteria D_3__Betaproteobacteriales D_4__Neisseriaceae D_5__Eikenella	7.59192e-05	0.000379316	82.5	4.95909e-05	0.000331551	0	0	Enriched in tumor	6.68571	6.68571	2.74108		PMID: 25875428, PMID: 28944067, PMID: 25699023
D_0__Bacteria D_1__Firmicutes D_2__Clostridia D_3__Clostridiales D_4__Lachnospiraceae D_5__uncultured	7.32355e-05	0.000379316	14572	0.00274734	0.00214941	0.00139421	0.00121994	Enriched in normal	0.782362	1.27818	-0.354092
D_0__Bacteria D_1__Firmicutes D_2__Clostridia D_3__Clostridiales D_4__Lachnospiraceae D_5__Coprococcus 3	8.68274e-05	0.00041173	13266.5	0.00371082	0.00299813	0.00313698	0.00209132	Enriched in normal	0.807942	1.23771	-0.307676
D_0__Bacteria D_1__Verrucomicrobia D_2__Verrucomicrobiae D_3__Verrucomicrobiales D_4__Akkermansiaceae D_5__Akkermansia	0.000121522	0.000558242	7520.5	0.0208495	0.0118168	0.00052283	0.000348554	Enriched in normal	0.566769	1.76439	-0.819168
D_0__Bacteria D_1__Bacteroidetes D_2__Bacteroidia D_3__Bacteroidales D_4__Prevotellaceae D_5__Prevotellaceae NK3B31 group	0.000139633	0.000622002	756.5	0.00546917	0.0024753	0	0	Enriched in normal	0.452591	2.2095	-1.14372
D_0__Bacteria D_1__Bacteroidetes D_2__Bacteroidia D_3__Bacteroidales D_4__Muribaculaceae D_5__metagenome	0.000155384	0.000671806	1386.5	0.00166201	0.000930893	0	0	Enriched in normal	0.560102	1.78539	-0.836238
D_0__Bacteria D_1__Firmicutes D_2__Clostridia D_3__Clostridiales D_4__Lachnospiraceae D_5__Lachnospiraceae FCS020 group	0.000172868	0.000726045	8643	0.00130778	0.00093231	0.000697107	0.000348554	Enriched in normal	0.712893	1.40274	-0.488243
D_0__Bacteria D_1__Firmicutes D_2__Clostridia D_3__Clostridiales D_4__Family XI D_5__Parvimonas	0.000178008	0.000726865	2372	0.00207999	0.0035578	0	0	Enriched in tumor	1.71049	1.71049	0.77441	D_0__Bacteria D_1__Firmicutes D_2__Clostridia D_3__Clostridiales D_4__Family XI D_5__Parvimonas
D_0__Bacteria D_1__Firmicutes D_2__Clostridia D_3__Clostridiales D_4__Lachnospiraceae D_5__[Eubacterium] hallii group	0.000250716	0.000996088	15482.5	0.00527648	0.00461054	0.00383409	0.0029627	Enriched in normal	0.873792	1.14444	-0.194639
D_0__Bacteria D_1__Bacteroidetes D_2__Bacteroidia D_3__Bacteroidales D_4__Prevotellaceae D_5__Prevotella 9	0.000346739	0.00134133	8143	0.0551295	0.0382488	0	0.000348554	Enriched in normal	0.693798	1.44134	-0.527412	D_0__Bacteria D_1__Bacteroidetes D_2__Bacteroidia D_3__Bacteroidales D_4__Prevotellaceae D_5__Prevotella 9
D_0__Bacteria D_1__Bacteroidetes D_2__Bacteroidia D_3__Bacteroidales D_4__Bacteroidaceae D_5__Bacteroides	0.000516356	0.00194626	18923.5	0.172803	0.156336	0.154583	0.125305	Enriched in normal	0.904706	1.10533	-0.144478
D_0__Bacteria D_1__Bacteroidetes D_2__Bacteroidia D_3__Bacteroidales D_4__Barnesiellaceae D_5__uncultured	0.000598525	0.00215531	1465	0.000498743	0.000297546	0	0	Enriched in normal	0.596591	1.67619	-0.745186
D_0__Bacteria D_1__Firmicutes D_2__Clostridia D_3__Clostridiales D_4__Ruminococcaceae D_5__Negativibacillus	0.000601142	0.00215531	7675	0.00165917	0.0011165	0.000348554	0.000348554	Enriched in normal	0.672929	1.48604	-0.571474
D_0__Bacteria D_1__Firmicutes D_2__Clostridia D_3__Clostridiales D_4__Ruminococcaceae D_5__Ruminococcaceae UCG-014	0.000664386	0.00232535	7950.5	0.00519005	0.00434417	0.00104566	0.000348554	Enriched in normal	0.837019	1.19472	-0.256668
D_0__Bacteria D_1__Proteobacteria D_2__Gammaproteobacteria D_3__Betaproteobacteriales D_4__Burkholderiaceae D_5__Parasutterella	0.000732564	0.00250435	4469.5	0.00226843	0.00156707	0	0	Enriched in normal	0.690818	1.44756	-0.533622
D_0__Bacteria D_1__Bacteroidetes D_2__Bacteroidia D_3__Bacteroidales D_4__Marinifilaceae D_5__Odoribacter	0.000840382	0.00274525	11722	0.00286211	0.00205873	0.00139421	0.000871384	Enriched in normal	0.719307	1.39023	-0.475321	D_0__Bacteria D_1__Bacteroidetes D_2__Bacteroidia D_3__Bacteroidales D_4__Marinifilaceae D_5__Odoribacter
D_0__Bacteria D_1__Firmicutes D_2__Clostridia D_3__Clostridiales D_4__Ruminococcaceae D_5__Ruminiclostridium 5	0.000824613	0.00274525	10704	0.00188587	0.00146931	0.00104566	0.00052283	Enriched in normal	0.779113	1.28351	-0.360095
D_0__Bacteria D_1__Bacteroidetes D_2__Bacteroidia D_3__Bacteroidales D_4__Marinifilaceae D_5__Butyricimonas	0.000862192	0.00275526	8004.5	0.00132337	0.00102299	0.000348554	0.000348554	Enriched in normal	0.773019	1.29363	-0.371424
D_0__Bacteria D_1__Firmicutes D_2__Clostridia D_3__Clostridiales D_4__Ruminococcaceae D_5__Ruminococcus 2	0.00092162	0.00284073	11935.5	0.0135978	0.0110999	0.00644824	0.00365981	Enriched in normal	0.816297	1.22504	-0.292834	D_0__Bacteria D_1__Firmicutes D_2__Clostridia D_3__Clostridiales D_4__Ruminococcaceae D_5__Ruminococcus 2
D_0__Bacteria D_1__Firmicutes D_2__Clostridia D_3__Clostridiales D_4__Ruminococcaceae D_5__Ruminococcus 1	0.000927586	0.00284073	11701.5	0.00715668	0.00591833	0.00261415	0.00174277	Enriched in normal	0.826965	1.20924	-0.274102	D_0__Bacteria D_1__Firmicutes D_2__Clostridia D_3__Clostridiales D_4__Ruminococcaceae D_5__Ruminococcus 1
D_0__Bacteria D_1__Bacteroidetes D_2__Bacteroidia D_3__Bacteroidales D_4__Prevotellaceae D_5__Prevotella	0.00105424	0.00316271	965	0.00869542	0.011413	0	0	Enriched in tumor	1.31253	1.31253	0.392351
D_0__Bacteria D_1__Firmicutes D_2__Clostridia D_3__Clostridiales D_4__Ruminococcaceae D_5__Ruminococcaceae UCG-013	0.00134599	0.00395721	10279	0.00159258	0.00120719	0.000697107	0.00052283	Enriched in normal	0.758007	1.31925	-0.399717
D_0__Bacteria D_1__Firmicutes D_2__Clostridia D_3__Clostridiales D_4__Ruminococcaceae D_5__Ruminococcaceae UCG-003	0.00143096	0.00412452	10159	0.00137296	0.00114201	0.00104566	0.000697107	Enriched in normal	0.831785	1.20223	-0.265717
D_0__Bacteria D_1__Firmicutes D_2__Clostridia D_3__Clostridiales D_4__Peptostreptococcaceae D_5__Peptostreptococcus	0.00159462	0.00450788	2753	0.00279835	0.00373916	0	0	Enriched in tumor	1.3362	1.3362	0.418139	D_0__Bacteria D_1__Firmicutes D_2__Clostridia D_3__Clostridiales D_4__Peptostreptococcaceae D_5__Peptostreptococcus
D_0__Bacteria D_1__Firmicutes D_2__Clostridia D_3__Clostridiales D_4__Lachnospiraceae D_5__[Eubacterium] eligens group	0.00204941	0.00568421	11074	0.00538274	0.00428607	0.00174277	0.00104566	Enriched in normal	0.796262	1.25587	-0.328685	D_0__Bacteria D_1__Firmicutes D_2__Clostridia D_3__Clostridiales D_4__Lachnospiraceae D_5__[Eubacterium] eligens group
D_0__Bacteria D_1__Proteobacteria D_2__Alphaproteobacteria D_3__Rhodospirillales D_4__uncultured D_5__Azospirillum sp. 47_25	0.00242483	0.00660093	1714.5	0.000959231	0.000617761	0	0	Enriched in normal	0.644018	1.55275	-0.634828
D_0__Bacteria D_1__Firmicutes D_2__Clostridia D_3__Clostridiales D_4__Lachnospiraceae D_5__Butyrivibrio	0.00279314	0.00746529	691	0.00363572	0.0019383	0	0	Enriched in normal	0.533125	1.87573	-0.907453
D_0__Bacteria D_1__Firmicutes D_2__Clostridia D_3__Clostridiales D_4__Lachnospiraceae D_5__[Ruminococcus] torques group	0.00347739	0.00912816	16777	0.0176926	0.0144891	0.0115023	0.00888811	Enriched in normal	0.818932	1.2211	-0.288185
D_0__Bacteria D_1__Firmicutes D_2__Clostridia D_3__Clostridiales D_4__Lachnospiraceae D_5__Lachnospiraceae NK4A136 group	0.00376596	0.0097122	750.5	0.000308881	0.00093656	0	0	Enriched in tumor	3.03211	3.03211	1.60032	D_0__Bacteria D_1__Firmicutes D_2__Clostridia D_3__Clostridiales D_4__Lachnospiraceae D_5__Lachnospiraceae NK4A136 group
D_0__Bacteria D_1__Firmicutes D_2__Clostridia D_3__Clostridiales D_4__Ruminococcaceae D_5__Fournierella	0.00433487	0.0109867	2473.5	0.000439234	0.000245121	0	0	Enriched in normal	0.558065	1.79191	-0.841496
D_0__Bacteria D_1__Firmicutes D_2__Clostridia D_3__Clostridiales D_4__Lachnospiraceae D_5__Coprococcus 2	0.00442821	0.011033	2698.5	0.00279693	0.00205165	0	0	Enriched in normal	0.733536	1.36326	-0.44706	D_0__Bacteria D_1__Firmicutes D_2__Clostridia D_3__Clostridiales D_4__Lachnospiraceae D_5__Coprococcus 2
D_0__Bacteria D_1__Firmicutes D_2__Clostridia D_3__Clostridiales D_4__Lachnospiraceae D_5__[Eubacterium] ruminantium group	0.0045042	0.0110353	1915	0.00187312	0.00129078	0	0	Enriched in normal	0.689107	1.45115	-0.537199
D_0__Bacteria D_1__Firmicutes D_2__Clostridia D_3__Clostridiales D_4__Lachnospiraceae D_5__Anaerosporobacter	0.00474268	0.0114291	1940.5	0.00185187	0.00399845	0	0	Enriched in tumor	2.15914	2.15914	1.11046
D_0__Bacteria D_1__Firmicutes D_2__Clostridia D_3__Clostridiales D_4__Ruminococcaceae D_5__Faecalibacterium	0.00526549	0.0124843	17604	0.0762992	0.0664944	0.0674451	0.0521087	Enriched in normal	0.871495	1.14745	-0.198436
D_0__Bacteria D_1__Firmicutes D_2__Clostridia D_3__Clostridiales D_4__Family XIII D_5__Family XIII AD3011 group	0.0067285	0.0156998	12742	0.00185328	0.00152315	0.00104566	0.000871384	Enriched in normal	0.821865	1.21674	-0.283026	D_0__Bacteria D_1__Firmicutes D_2__Clostridia D_3__Clostridiales D_4__Family XIII D_5__Family XIII AD3011 group
D_0__Bacteria D_1__Firmicutes D_2__Clostridia D_3__Clostridiales D_4__Ruminococcaceae D_5__uncultured	0.00684829	0.0157297	11574	0.0019468	0.00152032	0.00104566	0.000697107	Enriched in normal	0.780932	1.28052	-0.356732
D_0__Bacteria D_1__Proteobacteria D_2__Deltaproteobacteria D_3__Desulfovibrionales D_4__Desulfovibrionaceae D_5__Desulfovibrio	0.00727387	0.0164501	4951.5	0.00160675	0.00131629	0	0	Enriched in normal	0.819224	1.22067	-0.28767
D_0__Bacteria D_1__Firmicutes D_2__Clostridia D_3__Clostridiales D_4__Lachnospiraceae D_5__[Eubacterium] ventriosum group	0.00809461	0.0180289	5554	0.000984734	0.000758033	0.000348554	0	Enriched in normal	0.769784	1.29907	-0.377474	D_0__Bacteria D_1__Firmicutes D_2__Clostridia D_3__Clostridiales D_4__Lachnospiraceae D_5__[Eubacterium] ventriosum group
D_0__Bacteria D_1__Firmicutes D_2__Clostridia D_3__Clostridiales D_4__Lachnospiraceae D_5__Agathobacter	0.00824336	0.0180862	15819.5	0.0206837	0.0196111	0.00993377	0.00836528	Enriched in normal	0.948144	1.05469	-0.0768225
D_0__Bacteria D_1__Firmicutes D_2__Clostridia D_3__Clostridiales D_4__Lachnospiraceae D_5__Roseburia	0.0114125	0.0246712	9763.5	0.00749815	0.010203	0.00383409	0.00487975	Enriched in tumor	1.36073	1.36073	0.444384
D_0__Bacteria D_1__Proteobacteria D_2__Gammaproteobacteria D_3__Oceanospirillales D_4__Alcanivoracaceae D_5__Alcanivorax	0.0119621	0.0254844	120	7.65117e-05	0.000573838	0	0	Enriched in tumor	7.5	7.5	2.90689
D_0__Bacteria D_1__Bacteroidetes D_2__Bacteroidia D_3__Bacteroidales D_4__Porphyromonadaceae D_5__Porphyromonas	0.0134884	0.0283256	1364	0.00481316	0.00690589	0	0	Enriched in tumor	1.4348	1.4348	0.520845
D_0__Bacteria D_1__Firmicutes D_2__Clostridia D_3__Clostridiales D_4__Lachnospiraceae D_5__Lachnospira	0.0168843	0.0349576	11552.5	0.00359464	0.00298821	0.00174277	0.00121994	Enriched in normal	0.831297	1.20294	-0.266564
D_0__Bacteria D_1__Firmicutes D_2__Clostridia D_3__Clostridiales D_4__Ruminococcaceae D_5__UBA1819	0.0193508	0.039508	3139.5	0.000980484	0.000457654	0	0	Enriched in normal	0.466763	2.14241	-1.09924	D_0__Bacteria D_1__Firmicutes D_2__Clostridia D_3__Clostridiales D_4__Ruminococcaceae D_5__UBA1819
D_0__Bacteria D_1__Firmicutes D_2__Erysipelotrichia D_3__Erysipelotrichales D_4__Erysipelotrichaceae D_5__Holdemanella	0.0203988	0.0410769	5103.5	0.00677554	0.00581064	0	0.000348554	Enriched in normal	0.857591	1.16606	-0.221638
D_0__Bacteria D_1__Firmicutes D_2__Clostridia D_3__Clostridiales D_4__Lachnospiraceae D_5__CAG-56	0.0237529	0.0471848	5779	0.00255606	0.00223159	0.000348554	0	Enriched in normal	0.87306	1.1454	-0.195848	D_0__Bacteria D_1__Firmicutes D_2__Clostridia D_3__Clostridiales D_4__Lachnospiraceae D_5__CAG-56
D_0__Bacteria D_1__Bacteroidetes D_2__Bacteroidia D_3__Bacteroidales D_4__Prevotellaceae D_5__uncultured	0.0299377	0.0586779	625.5	0.00133329	0.00097765	0	0	Enriched in normal	0.733262	1.36377	-0.447598	D_0__Bacteria D_1__Bacteroidetes D_2__Bacteroidia D_3__Bacteroidales D_4__Prevotellaceae D_5__uncultured
D_0__Bacteria D_1__Firmicutes D_2__Clostridia D_3__Clostridiales D_4__Ruminococcaceae D_5__CAG-352	0.0305637	0.0591167	380	0.00150473	0.000708442	0	0	Enriched in normal	0.47081	2.124	-1.08678
D_0__Bacteria D_1__Proteobacteria D_2__Deltaproteobacteria D_3__Desulfovibrionales D_4__Desulfovibrionaceae D_5__Bilophila	0.0311924	0.0595492	6805.5	0.00086855	0.000614928	0.000348554	0	Enriched in normal	0.707993	1.41244	-0.498192
D_0__Bacteria D_1__Firmicutes D_2__Clostridia D_3__Clostridiales D_4__Lachnospiraceae D_5__Dorea	0.0324486	0.0611532	15058	0.00730829	0.00649216	0.00627396	0.00505403	Enriched in normal	0.888329	1.12571	-0.170834
D_0__Bacteria D_1__Firmicutes D_2__Clostridia D_3__Clostridiales D_4__Clostridiales vadinBB60 group D_5__gut metagenome	0.0378914	0.0705067	2348.5	0.000426482	0.000294712	0	0	Enriched in normal	0.69103	1.44712	-0.53318
D_0__Bacteria D_1__Actinobacteria D_2__Actinobacteria D_3__Bifidobacteriales D_4__Bifidobacteriaceae D_5__Bifidobacterium	0.0440188	0.0808845	11476.5	0.0162531	0.012334	0.00209132	0.00139421	Enriched in normal	0.75887	1.31775	-0.398075	D_0__Bacteria D_1__Actinobacteria D_2__Actinobacteria D_3__Bifidobacteriales D_4__Bifidobacteriaceae D_5__Bifidobacterium
D_0__Bacteria D_1__Firmicutes D_2__Erysipelotrichia D_3__Erysipelotrichales D_4__Erysipelotrichaceae D_5__Solobacterium	0.055702	0.100435	2140	0.000966315	0.00173993	0	0	Enriched in tumor	1.80059	1.80059	0.848467	D_0__Bacteria D_1__Firmicutes D_2__Erysipelotrichia D_3__Erysipelotrichales D_4__Erysipelotrichaceae D_5__Solobacterium
D_0__Bacteria D_1__Firmicutes D_2__Negativicutes D_3__Selenomonadales D_4__Veillonellaceae D_5__Dialister	0.0567081	0.100435	4289	0.00428324	0.00369098	0	0	Enriched in normal	0.861727	1.16046	-0.214698	D_0__Bacteria D_1__Firmicutes D_2__Negativicutes D_3__Selenomonadales D_4__Veillonellaceae D_5__Dialister
D_0__Bacteria D_1__Proteobacteria D_2__Gammaproteobacteria D_3__Enterobacteriales D_4__Enterobacteriaceae D_5__Escherichia-Shigella	0.0565362	0.100435	9678	0.0457314	0.0530311	0.00243987	0.00592541	Enriched in tumor	1.15962	1.15962	0.213656
D_0__Bacteria D_1__Firmicutes D_2__Clostridia D_3__Clostridiales D_4__Ruminococcaceae D_5__Ruminococcaceae UCG-002	0.0631189	0.110458	14529.5	0.0122419	0.0105289	0.00697107	0.00557686	Enriched in normal	0.860069	1.1627	-0.217475
D_0__Bacteria D_1__Firmicutes D_2__Clostridia D_3__Clostridiales D_4__Lachnospiraceae D_5__Eisenbergiella	0.0651757	0.112716	2666	0.000837379	0.000524247	0	0	Enriched in normal	0.626058	1.5973	-0.675633
D_0__Bacteria D_1__Firmicutes D_2__Clostridia D_3__Clostridiales D_4__Lachnospiraceae D_5__Moryella	0.0694562	0.118722	3407.5	0.000633347	0.000529915	0	0	Enriched in normal	0.836689	1.19519	-0.257237	D_0__Bacteria D_1__Firmicutes D_2__Clostridia D_3__Clostridiales D_4__Lachnospiraceae D_5__Moryella
D_0__Bacteria D_1__Bacteroidetes D_2__Bacteroidia D_3__Bacteroidales D_4__Barnesiellaceae D_5__Coprobacter	0.0713643	0.120581	4456	0.00137863	0.00117035	0	0	Enriched in normal	0.848921	1.17797	-0.236298
D_0__Bacteria D_1__Proteobacteria D_2__Deltaproteobacteria D_3__Desulfovibrionales D_4__Desulfovibrionaceae D_5__uncultured	0.0788188	0.131663	1357.5	0.000334385	0.000702775	0	0	Enriched in tumor	2.10169	2.10169	1.07155
D_0__Bacteria D_1__Firmicutes D_2__Negativicutes D_3__Selenomonadales D_4__Veillonellaceae D_5__Megasphaera	0.0939231	0.155131	354	0.00120577	0.000878468	0	0	Enriched in normal	0.728555	1.37258	-0.456891
D_0__Bacteria D_1__Firmicutes D_2__Clostridia D_3__Clostridiales D_4__Lachnospiraceae D_5__[Ruminococcus] gnavus group	0.0954038	0.155482	5273.5	0.00580497	0.00314973	0	0	Enriched in normal	0.542592	1.843	-0.88206
D_0__Bacteria D_1__Firmicutes D_2__Clostridia D_3__Clostridiales D_4__Ruminococcaceae D_5__Ruminococcaceae UCG-010	0.0973085	0.155482	5344.5	0.00156141	0.0013262	0	0	Enriched in normal	0.849365	1.17735	-0.235544
Unknown	0.0969702	0.155482	16644	0.0862599	0.0835537	0.0801673	0.0745904	Enriched in normal	0.968627	1.03239	-0.0459872
D_0__Bacteria D_1__Firmicutes D_2__Negativicutes D_3__Selenomonadales D_4__Veillonellaceae D_5__Veillonella	0.101435	0.160333	2800.5	0.00111934	0.00166059	0	0	Enriched in tumor	1.48354	1.48354	0.569048	D_0__Bacteria D_1__Firmicutes D_2__Negativicutes D_3__Selenomonadales D_4__Veillonellaceae D_5__Veillonella
D_0__Bacteria D_1__Actinobacteria D_2__Actinobacteria D_3__Actinomycetales D_4__Actinomycetaceae D_5__Actinomyces	0.108046	0.168965	2421	0.000979067	0.000959231	0	0	Enriched in normal	0.97974	1.02068	-0.0295299	D_0__Bacteria D_1__Actinobacteria D_2__Actinobacteria D_3__Actinomycetales D_4__Actinomycetaceae D_5__Actinomyces
D_0__Bacteria D_1__Proteobacteria D_2__Gammaproteobacteria D_3__Betaproteobacteriales D_4__Burkholderiaceae D_5__Sutterella	0.110774	0.169623	12027	0.00858773	0.00711843	0.0045312	0.00348554	Enriched in normal	0.828906	1.20641	-0.270719
D_0__Bacteria D_1__Firmicutes D_2__Clostridia D_3__Clostridiales D_4__Ruminococcaceae D_5__Ruminiclostridium 6	0.110413	0.169623	5940	0.00304205	0.00271617	0.000348554	0.000348554	Enriched in normal	0.892874	1.11998	-0.163472	D_0__Bacteria D_1__Firmicutes D_2__Clostridia D_3__Clostridiales D_4__Ruminococcaceae D_5__Ruminiclostridium 6
D_0__Bacteria D_1__Firmicutes D_2__Clostridia D_3__Clostridiales D_4__Lachnospiraceae D_5__Anaerostipes	0.117214	0.177634	10179	0.00702066	0.00701641	0.00313698	0.00348554	Enriched in normal	0.999395	1.00061	-0.000873743
D_0__Bacteria D_1__Firmicutes D_2__Erysipelotrichia D_3__Erysipelotrichales D_4__Erysipelotrichaceae D_5__uncultured	0.119477	0.179216	829	0.000260707	0.000250788	0	0	Enriched in normal	0.961957	1.03955	-0.0559564
D_0__Bacteria D_1__Firmicutes D_2__Erysipelotrichia D_3__Erysipelotrichales D_4__Erysipelotrichaceae D_5__Catenibacterium	0.123006	0.182645	987.5	0.00196097	0.00164784	0	0	Enriched in normal	0.840318	1.19003	-0.250993
D_0__Bacteria D_1__Firmicutes D_2__Clostridia D_3__Clostridiales D_4__Lachnospiraceae D_5__Lachnoclostridium	0.149802	0.22021	12470.5	0.00859765	0.0114796	0.0052283	0.00557686	Enriched in tumor	1.3352	1.3352	0.417057
D_0__Bacteria D_1__Firmicutes D_2__Clostridia D_3__Clostridiales D_4__Family XIII D_5__[Eubacterium] nodatum group	0.153273	0.220521	201	0.00012752	0.000293295	0	0	Enriched in tumor	2.3	2.3	1.20163
D_0__Bacteria D_1__Firmicutes D_2__Clostridia D_3__Clostridiales D_4__Lachnospiraceae D_5__Sellimonas	0.154514	0.220521	671	0.000505828	0.00040948	0	0	Enriched in normal	0.809524	1.23529	-0.304855	D_0__Bacteria D_1__Firmicutes D_2__Clostridia D_3__Clostridiales D_4__Lachnospiraceae D_5__Sellimonas
D_0__Bacteria D_1__Firmicutes D_2__Clostridia D_3__Clostridiales D_4__Lachnospiraceae D_5__Tyzzerella 4	0.151716	0.220521	1041	0.00244979	0.00202614	0	0	Enriched in normal	0.827068	1.20909	-0.273923
D_0__Bacteria D_1__Firmicutes D_2__Bacilli D_3__Lactobacillales D_4__Enterococcaceae D_5__Enterococcus	0.161059	0.22765	535	0.000715526	0.00252347	0	0	Enriched in tumor	3.52673	3.52673	1.81833
D_0__Bacteria D_1__Actinobacteria D_2__Coriobacteriia D_3__Coriobacteriales D_4__Coriobacteriaceae D_5__Collinsella	0.177299	0.248218	11156	0.00302788	0.00287911	0.00174277	0.00139421	Enriched in normal	0.950866	1.05167	-0.0726865
D_0__Bacteria D_1__Actinobacteria D_2__Actinobacteria D_3__Propionibacteriales D_4__Propionibacteriaceae D_5__Cutibacterium	0.197308	0.273625	666	0.000297546	0.000226701	0	0	Enriched in normal	0.761905	1.3125	-0.392317
D_0__Bacteria D_1__Firmicutes D_2__Clostridia D_3__Clostridiales D_4__Ruminococcaceae D_5__Intestinimonas	0.231718	0.318342	12358	0.00152173	0.00143814	0.00104566	0.00104566	Enriched in normal	0.945065	1.05813	-0.0815143
D_0__Bacteria D_1__Firmicutes D_2__Erysipelotrichia D_3__Erysipelotrichales D_4__Erysipelotrichaceae D_5__[Clostridium] innocuum group	0.240737	0.32767	2047	0.00157841	0.00307464	0	0	Enriched in tumor	1.94794	1.94794	0.961946
D_0__Bacteria D_1__Firmicutes D_2__Clostridia D_3__Clostridiales D_4__Family XI D_5__Anaerococcus	0.251347	0.335891	609.5	0.000321633	0.00124827	0	0	Enriched in tumor	3.88106	3.88106	1.95645
D_0__Bacteria D_1__Firmicutes D_2__Clostridia D_3__Clostridiales D_4__Peptococcaceae D_5__Peptococcus	0.25116	0.335891	1417	0.00034997	0.000593674	0	0	Enriched in tumor	1.69636	1.69636	0.762439
D_0__Bacteria D_1__Firmicutes D_2__Clostridia D_3__Clostridiales D_4__Clostridiaceae 1 D_5__Clostridium sensu stricto 1	0.256781	0.337026	7604	0.00916582	0.0121158	0.00104566	0.00104566	Enriched in tumor	1.32184	1.32184	0.40255
D_0__Bacteria D_1__Firmicutes D_2__Clostridia D_3__Clostridiales D_4__Lachnospiraceae D_5__Howardella	0.256111	0.337026	1210	0.000325883	0.000318799	0	0	Enriched in normal	0.978261	1.02222	-0.0317089
D_0__Bacteria D_1__Actinobacteria D_2__Coriobacteriia D_3__Coriobacteriales D_4__Atopobiaceae D_5__Olsenella	0.260053	0.338299	565	0.000332968	0.000276292	0	0	Enriched in normal	0.829787	1.20513	-0.269187	D_0__Bacteria D_1__Actinobacteria D_2__Coriobacteriia D_3__Coriobacteriales D_4__Atopobiaceae D_5__Olsenella
D_0__Bacteria D_1__Firmicutes D_2__Clostridia D_3__Clostridiales D_4__Peptostreptococcaceae D_5__Terrisporobacter	0.275797	0.355633	1087.5	0.000653184	0.000775036	0	0	Enriched in tumor	1.18655	1.18655	0.246774	D_0__Bacteria D_1__Firmicutes D_2__Clostridia D_3__Clostridiales D_4__Peptostreptococcaceae D_5__Terrisporobacter
D_0__Bacteria D_1__Firmicutes D_2__Negativicutes D_3__Selenomonadales D_4__Veillonellaceae D_5__Mitsuokella	0.281321	0.359602	361	0.00104708	0.000919558	0	0	Enriched in normal	0.878214	1.13867	-0.187356
D_0__Bacteria D_1__Firmicutes D_2__Bacilli D_3__Bacillales D_4__Staphylococcaceae D_5__Staphylococcus	0.286659	0.363266	385	0.000157274	0.000205448	0	0	Enriched in tumor	1.30631	1.30631	0.385493
D_0__Bacteria D_1__Firmicutes D_2__Clostridia D_3__Clostridiales D_4__Ruminococcaceae D_5__Flavonifractor	0.29799	0.374398	5250	0.00102866	0.00135596	0	0.000348554	Enriched in tumor	1.31818	1.31818	0.398549
D_0__Bacteria D_1__Firmicutes D_2__Erysipelotrichia D_3__Erysipelotrichales D_4__Erysipelotrichaceae D_5__Erysipelatoclostridium	0.34769	0.43314	5767.5	0.00138713	0.00108958	0	0	Enriched in normal	0.785495	1.27308	-0.348325	D_0__Bacteria D_1__Firmicutes D_2__Erysipelotrichia D_3__Erysipelotrichales D_4__Erysipelotrichaceae D_5__Erysipelatoclostridium
D_0__Bacteria D_1__Firmicutes D_2__Clostridia D_3__Clostridiales D_4__Lachnospiraceae D_5__Coprococcus 1	0.35203	0.43486	10084	0.00225851	0.00237753	0.00174277	0.00174277	Enriched in tumor	1.0527	1.0527	0.0740911	D_0__Bacteria D_1__Firmicutes D_2__Clostridia D_3__Clostridiales D_4__Lachnospiraceae D_5__Coprococcus 1
D_0__Bacteria D_1__Firmicutes D_2__Erysipelotrichia D_3__Erysipelotrichales D_4__Erysipelotrichaceae D_5__Turicibacter	0.372192	0.455935	1090.5	0.00036839	0.000731112	0	0	Enriched in tumor	1.98462	1.98462	0.988859
D_0__Bacteria D_1__Firmicutes D_2__Clostridia D_3__Clostridiales D_4__Ruminococcaceae D_5__Ruminiclostridium 9	0.387291	0.470511	12627	0.00177536	0.00190571	0.00139421	0.00104566	Enriched in tumor	1.07342	1.07342	0.10222
D_0__Bacteria D_1__Firmicutes D_2__Negativicutes D_3__Selenomonadales D_4__Acidaminococcaceae D_5__Acidaminococcus	0.407406	0.490891	366	0.000527081	0.000474656	0	0	Enriched in normal	0.900538	1.11045	-0.151142
D_0__Bacteria D_1__Firmicutes D_2__Clostridia D_3__Clostridiales D_4__Ruminococcaceae D_5__Butyricicoccus	0.416224	0.493426	11357	0.00209557	0.00214516	0.00139421	0.00104566	Enriched in tumor	1.02366	1.02366	0.0337432
D_0__Bacteria D_1__Firmicutes D_2__Clostridia D_3__Clostridiales D_4__Ruminococcaceae D_5__Subdoligranulum	0.415876	0.493426	13390.5	0.0156098	0.0154185	0.0115023	0.00906239	Enriched in normal	0.987746	1.01241	-0.0177877
D_0__Bacteria D_1__Actinobacteria D_2__Actinobacteria D_3__Micrococcales D_4__Micrococcaceae D_5__Rothia	0.429763	0.505402	677	0.000733946	0.000123269	0	0	Enriched in normal	0.167954	5.95402	-2.57386
D_0__Bacteria D_1__Firmicutes D_2__Clostridia D_3__Clostridiales D_4__Ruminococcaceae D_5__Ruminococcaceae NK4A214 group	0.448367	0.518976	7140.5	0.00188446	0.00172718	0.000348554	0.000348554	Enriched in normal	0.916541	1.09106	-0.125728	D_0__Bacteria D_1__Firmicutes D_2__Clostridia D_3__Clostridiales D_4__Ruminococcaceae D_5__Ruminococcaceae NK4A214 group
D_0__Bacteria D_1__Firmicutes D_2__Clostridia D_3__Clostridiales D_4__Ruminococcaceae D_5__Ruminococcaceae UCG-005	0.445316	0.518976	9552.5	0.00339344	0.00319507	0.00104566	0.00104566	Enriched in normal	0.941545	1.06208	-0.0868982
D_0__Bacteria D_1__Firmicutes D_2__Clostridia D_3__Clostridiales D_4__Clostridiales vadinBB60 group D_5__uncultured Clostridia bacterium	0.480969	0.552363	288.5	0.000164359	0.000216783	0	0	Enriched in tumor	1.31897	1.31897	0.399407
D_0__Bacteria D_1__Firmicutes D_2__Clostridia D_3__Clostridiales D_4__Family XIII D_5__Mogibacterium	0.494114	0.558728	1983.5	0.00052283	0.00062768	0	0	Enriched in tumor	1.20054	1.20054	0.263686	D_0__Bacteria D_1__Firmicutes D_2__Clostridia D_3__Clostridiales D_4__Family XIII D_5__Mogibacterium
D_0__Bacteria D_1__Bacteroidetes D_2__Bacteroidia D_3__Bacteroidales D_4__Prevotellaceae D_5__Prevotella 2	0.491208	0.558728	1591	0.0134165	0.0124587	0	0	Enriched in normal	0.928609	1.07688	-0.106857
D_0__Bacteria D_1__Firmicutes D_2__Clostridia D_3__Clostridiales D_4__Lachnospiraceae D_5__Lachnospiraceae UCG-001	0.498326	0.55919	2939	0.000878468	0.000835962	0	0	Enriched in normal	0.951613	1.05085	-0.0715533
D_0__Bacteria D_1__Firmicutes D_2__Erysipelotrichia D_3__Erysipelotrichales D_4__Erysipelotrichaceae D_5__Faecalitalea	0.517294	0.576077	1468.5	0.000705608	0.00060501	0	0	Enriched in normal	0.85743	1.16628	-0.22191
D_0__Bacteria D_1__Bacteroidetes D_2__Bacteroidia D_3__Bacteroidales D_4__Prevotellaceae D_5__Alloprevotella	0.541285	0.598263	3991	0.0164557	0.0135128	0	0	Enriched in normal	0.821164	1.21778	-0.284258
D_0__Bacteria D_1__Bacteroidetes D_2__Bacteroidia D_3__Bacteroidales D_4__Prevotellaceae D_5__Prevotella 7	0.556445	0.610429	2961	0.00672878	0.00935002	0	0	Enriched in tumor	1.38956	1.38956	0.474624
D_0__Bacteria D_1__Firmicutes D_2__Clostridia D_3__Clostridiales D_4__Clostridiales vadinBB60 group D_5__Clostridiales bacterium enrichment culture clone 06-1235251-67	0.605997	0.659864	718.5	0.000772202	0.000705608	0	0	Enriched in normal	0.913761	1.09438	-0.13011
D_0__Bacteria D_1__Firmicutes D_2__Clostridia D_3__Clostridiales D_4__Peptostreptococcaceae D_5__Romboutsia	0.63431	0.685615	584.5	0.000943645	0.000569587	0	0	Enriched in normal	0.603604	1.65672	-0.728327
D_0__Bacteria D_1__Firmicutes D_2__Clostridia D_3__Clostridiales D_4__Ruminococcaceae D_5__Caproiciproducens	0.640979	0.687766	3169	0.000352804	0.000447735	0	0	Enriched in tumor	1.26908	1.26908	0.343779	D_0__Bacteria D_1__Firmicutes D_2__Clostridia D_3__Clostridiales D_4__Ruminococcaceae D_5__Caproiciproducens
D_0__Bacteria D_1__Proteobacteria D_2__Gammaproteobacteria D_3__Enterobacteriales D_4__Enterobacteriaceae D_5__Dickeya	0.687198	0.732015	970	0.00444618	0.00339485	0	0	Enriched in normal	0.763544	1.30968	-0.389217
D_0__Bacteria D_1__Firmicutes D_2__Clostridia D_3__Clostridiales D_4__Ruminococcaceae D_5__Ruminococcaceae UCG-009	0.727269	0.769126	1117.5	0.000144522	0.000338635	0	0	Enriched in tumor	2.34314	2.34314	1.22844
D_0__Bacteria D_1__Firmicutes D_2__Clostridia D_3__Clostridiales D_4__Ruminococcaceae D_5__Anaerotruncus	0.736925	0.773771	1816.5	0.000308881	0.000365556	0	0	Enriched in tumor	1.18349	1.18349	0.243043
D_0__Bacteria D_1__Firmicutes D_2__Bacilli D_3__Lactobacillales D_4__Lactobacillaceae D_5__Lactobacillus	0.74453	0.776212	2579	0.00214516	0.00178244	0	0	Enriched in normal	0.830911	1.2035	-0.267233
D_0__Bacteria D_1__Firmicutes D_2__Clostridia D_3__Clostridiales D_4__Ruminococcaceae D_5__Candidatus Soleaferrea	0.788206	0.811342	410	7.3678e-05	0.000171443	0	0	Enriched in tumor	2.32692	2.32692	1.21842	D_0__Bacteria D_1__Firmicutes D_2__Clostridia D_3__Clostridiales D_4__Ruminococcaceae D_5__Candidatus Soleaferrea
D_0__Bacteria D_1__Firmicutes D_2__Clostridia D_3__Clostridiales D_4__Lachnospiraceae D_5__Lachnospiraceae UCG-003	0.789265	0.811342	350.5	0.000552585	0.000467572	0	0	Enriched in normal	0.846154	1.18182	-0.241008
D_0__Bacteria D_1__Firmicutes D_2__Clostridia D_3__Clostridiales D_4__Ruminococcaceae D_5__Oscillibacter	0.882518	0.900904	8432	0.00119302	0.00267649	0.000697107	0.000348554	Enriched in tumor	2.24347	2.24347	1.16573	D_0__Bacteria D_1__Firmicutes D_2__Clostridia D_3__Clostridiales D_4__Ruminococcaceae D_5__Oscillibacter
D_0__Bacteria D_1__Firmicutes D_2__Clostridia D_3__Clostridiales D_4__Lachnospiraceae D_5__Lachnospiraceae UCG-004	0.935836	0.948744	9491	0.00279268	0.00349545	0.00139421	0.00104566	Enriched in tumor	1.25165	1.25165	0.32383
D_0__Bacteria D_1__Firmicutes D_2__Clostridia D_3__Clostridiales D_4__Lachnospiraceae D_5__Tyzzerella	0.952786	0.959312	1063	0.000624846	0.000596508	0	0	Enriched in normal	0.954649	1.04751	-0.0669584
D_0__Bacteria D_1__Firmicutes D_2__Clostridia D_3__Clostridiales D_4__Lachnospiraceae D_5__GCA-900066575	0.983962	0.983962	3866.5	0.000487408	0.000539833	0	0	Enriched in tumor	1.10756	1.10756	0.147382

## Sheet: Supplementary Table 6
Supplementary Table 6. Summary statistics of comparison of microbiome on genus level between ICR High versus ICR Low samples. Unpaired Mann Whitney U test. Microbiome relative abundance was determined by 16S rRNA gene sequencing
Genus	p_val_ICR_High_vs_ICR_Low	FDR	mean_ICR_Low	mean_ICR_Medium	mean_ICR_High	FC (ICR high vs low)	FC_log2
D_0__Bacteria D_1__Firmicutes D_2__Clostridia D_3__Clostridiales D_4__Lachnospiraceae D_5__Fusicatenibacter	0.000463166	0.0451802	0.0110533	0.00733324	0.00472615	0.427579	-1.22574
D_0__Bacteria D_1__Firmicutes D_2__Negativicutes D_3__Selenomonadales D_4__Veillonellaceae D_5__Selenomonas	0.000904105	0.0451802	0.00272935	0.00561226	0.00959408	3.51515	1.81359
D_0__Bacteria D_1__Firmicutes D_2__Clostridia D_3__Clostridiales D_4__Ruminococcaceae D_5__Subdoligranulum	0.00118127	0.0451802	0.017853	0.0164692	0.0107047	0.599603	-0.737921
D_0__Bacteria D_1__Firmicutes D_2__Clostridia D_3__Clostridiales D_4__Lachnospiraceae D_5__Blautia	0.00157596	0.0451802	0.0304659	0.0232387	0.0159153	0.522397	-0.936782
D_0__Bacteria D_1__Firmicutes D_2__Clostridia D_3__Clostridiales D_4__Lachnospiraceae D_5__[Eubacterium] hallii group	0.00163696	0.0451802	0.00541735	0.00491515	0.00314289	0.580153	-0.785495
D_0__Bacteria D_1__Firmicutes D_2__Clostridia D_3__Clostridiales D_4__Lachnospiraceae D_5__Anaerostipes	0.00218037	0.0501485	0.00725464	0.00802762	0.00458436	0.631922	-0.662182
D_0__Bacteria D_1__Firmicutes D_2__Negativicutes D_3__Selenomonadales D_4__Veillonellaceae D_5__Selenomonas 3	0.00428804	0.0845357	0.000342646	0.00363258	0.00285932	8.34483	3.06088
D_0__Bacteria D_1__Spirochaetes D_2__Spirochaetia D_3__Spirochaetales D_4__Spirochaetaceae D_5__Treponema 2	0.0063817	0.110084	2.95384e-05	0.000490153	0.00827667	280.2	8.13031
D_0__Bacteria D_1__Firmicutes D_2__Clostridia D_3__Clostridiales D_4__Ruminococcaceae D_5__Ruminococcaceae UCG-005	0.00899495	0.122461	0.00380455	0.00348826	0.00194954	0.512422	-0.964595
D_0__Bacteria D_1__Firmicutes D_2__Clostridia D_3__Clostridiales D_4__Ruminococcaceae D_5__Faecalibacterium	0.00993045	0.122461	0.0723573	0.0709225	0.0510247	0.705176	-0.503944
D_0__Bacteria D_1__Bacteroidetes D_2__Bacteroidia D_3__Bacteroidales D_4__Prevotellaceae D_5__Prevotella	0.0107812	0.122461	0.00402313	0.00889356	0.0242688	6.03231	2.59271
D_0__Bacteria D_1__Epsilonbacteraeota D_2__Campylobacteria D_3__Campylobacterales D_4__Campylobacteraceae D_5__Campylobacter	0.0126996	0.122461	0.00345009	0.00703098	0.0212381	6.15582	2.62195
D_0__Bacteria D_1__Verrucomicrobia D_2__Verrucomicrobiae D_3__Verrucomicrobiales D_4__Akkermansiaceae D_5__Akkermansia	0.0128313	0.122461	0.00809944	0.0169348	0.00443076	0.547046	-0.870266
D_0__Bacteria D_1__Bacteroidetes D_2__Bacteroidia D_3__Bacteroidales D_4__Barnesiellaceae D_5__Barnesiella	0.01297	0.122461	0.00616762	0.00512483	0.00757956	1.22893	0.297399
D_0__Bacteria D_1__Firmicutes D_2__Clostridia D_3__Clostridiales D_4__Lachnospiraceae D_5__Hungatella	0.0133109	0.122461	0.00167188	0.00583555	0.00480295	2.87279	1.52245
D_0__Bacteria D_1__Firmicutes D_2__Clostridia D_3__Clostridiales D_4__Lachnospiraceae D_5__[Eubacterium] eligens group	0.0167522	0.144488	0.00569501	0.00429701	0.00285341	0.501037	-0.99701
D_0__Bacteria D_1__Actinobacteria D_2__Actinobacteria D_3__Bifidobacteriales D_4__Bifidobacteriaceae D_5__Bifidobacterium	0.0187621	0.147436	0.0166656	0.0134493	0.00558276	0.334988	-1.57782
D_0__Bacteria D_1__Bacteroidetes D_2__Bacteroidia D_3__Bacteroidales D_4__Tannerellaceae D_5__Parabacteroides	0.0192307	0.147436	0.0117031	0.0142961	0.00996036	0.851085	-0.232624
D_0__Bacteria D_1__Firmicutes D_2__Clostridia D_3__Clostridiales D_4__Christensenellaceae D_5__Christensenellaceae R-7 group	0.0223053	0.158136	0.00815261	0.00767362	0.00534055	0.655072	-0.610274
D_0__Bacteria D_1__Firmicutes D_2__Clostridia D_3__Clostridiales D_4__Family XIII D_5__[Eubacterium] nodatum group	0.0237233	0.158136	3.54461e-05	7.89692e-05	0.00101612	28.6667	4.8413
D_0__Bacteria D_1__Firmicutes D_2__Clostridia D_3__Clostridiales D_4__Ruminococcaceae D_5__Ruminococcaceae NK4A214 group	0.0245064	0.158136	0.00240443	0.00172915	0.00104566	0.434889	-1.20128
D_0__Bacteria D_1__Firmicutes D_2__Clostridia D_3__Clostridiales D_4__Lachnospiraceae D_5__Lachnospiraceae ND3007 group	0.0253254	0.158136	0.00454892	0.0048144	0.00327877	0.720779	-0.472371
D_0__Bacteria D_1__Firmicutes D_2__Clostridia D_3__Clostridiales D_4__Ruminococcaceae D_5__Ruminococcaceae UCG-014	0.0267797	0.158136	0.00656935	0.00366526	0.00359187	0.546763	-0.871014
D_0__Bacteria D_1__Firmicutes D_2__Clostridia D_3__Clostridiales D_4__Lachnospiraceae D_5__Agathobacter	0.0275019	0.158136	0.0257221	0.0167442	0.0197199	0.766651	-0.383357
D_0__Bacteria D_1__Firmicutes D_2__Clostridia D_3__Clostridiales D_4__Lachnospiraceae D_5__Lachnospira	0.0299296	0.160186	0.00356824	0.00277481	0.00287114	0.804636	-0.313592
D_0__Bacteria D_1__Firmicutes D_2__Clostridia D_3__Clostridiales D_4__Lachnospiraceae D_5__Lachnospiraceae FCS020 group	0.03018	0.160186	0.00112246	0.00098303	0.000632122	0.563158	-0.828389
D_0__Bacteria D_1__Firmicutes D_2__Clostridia D_3__Clostridiales D_4__Lachnospiraceae D_5__Dorea	0.0328782	0.168044	0.00739052	0.00641556	0.00575999	0.779376	-0.359608
D_0__Bacteria D_1__Firmicutes D_2__Clostridia D_3__Clostridiales D_4__Ruminococcaceae D_5__Ruminiclostridium 5	0.0378929	0.186758	0.00166597	0.00153581	0.00112837	0.677305	-0.562123
D_0__Bacteria D_1__Actinobacteria D_2__Coriobacteriia D_3__Coriobacteriales D_4__Coriobacteriaceae D_5__Collinsella	0.0443949	0.211012	0.0038459	0.0028919	0.00188455	0.490015	-1.0291
D_0__Bacteria D_1__Firmicutes D_2__Negativicutes D_3__Selenomonadales D_4__Veillonellaceae D_5__Selenomonas 4	0.0458722	0.211012	0.000425353	0.000615415	0.00326695	7.68056	2.94121
D_0__Bacteria D_1__Firmicutes D_2__Clostridia D_3__Clostridiales D_4__Clostridiales vadinBB60 group D_5__Clostridiales bacterium enrichment culture clone 06-1235251-67	0.0504696	0.220245	0.00118744	0.000688938	0.000259938	0.218905	-2.19162
D_0__Bacteria D_1__Firmicutes D_2__Clostridia D_3__Clostridiales D_4__Peptostreptococcaceae D_5__Peptostreptococcus	0.0518871	0.220245	0.00264074	0.00241809	0.00770362	2.91723	1.5446
D_0__Bacteria D_1__Firmicutes D_2__Clostridia D_3__Clostridiales D_4__Family XIII D_5__Mogibacterium	0.0526674	0.220245	0.0002304	0.000637199	0.00100431	4.35897	2.12399
D_0__Bacteria D_1__Fusobacteria D_2__Fusobacteriia D_3__Fusobacteriales D_4__Fusobacteriaceae D_5__Fusobacterium	0.0601655	0.244201	0.0431497	0.0440348	0.0799546	1.85296	0.88983
D_0__Bacteria D_1__Firmicutes D_2__Clostridia D_3__Clostridiales D_4__Lachnospiraceae D_5__[Ruminococcus] torques group	0.0651907	0.253042	0.0117031	0.0178389	0.0100076	0.855124	-0.225795
D_0__Bacteria D_1__Firmicutes D_2__Clostridia D_3__Clostridiales D_4__Ruminococcaceae D_5__Ruminococcus 1	0.0668166	0.253042	0.00674658	0.00618682	0.00450756	0.668126	-0.581808
D_0__Bacteria D_1__Firmicutes D_2__Clostridia D_3__Clostridiales D_4__Ruminococcaceae D_5__Ruminiclostridium 6	0.0678445	0.253042	0.00375729	0.00262777	0.00186683	0.496855	-1.0091
D_0__Bacteria D_1__Firmicutes D_2__Clostridia D_3__Clostridiales D_4__Ruminococcaceae D_5__Ruminococcaceae UCG-002	0.0745695	0.270805	0.0115318	0.0108841	0.00875519	0.759221	-0.397408
D_0__Bacteria D_1__Firmicutes D_2__Clostridia D_3__Clostridiales D_4__Family XI D_5__Parvimonas	0.0813893	0.280626	0.0029952	0.00264138	0.00610855	2.03945	1.02818
D_0__Bacteria D_1__Firmicutes D_2__Clostridia D_3__Clostridiales D_4__Ruminococcaceae D_5__Ruminiclostridium 9	0.0844137	0.280626	0.00178412	0.00235001	0.00106338	0.596026	-0.746552
D_0__Bacteria D_1__Firmicutes D_2__Clostridia D_3__Clostridiales D_4__Lachnospiraceae D_5__[Ruminococcus] gauvreauii group	0.0860203	0.280626	0.00348554	0.0036462	0.00233944	0.671186	-0.575215
D_0__Bacteria D_1__Bacteroidetes D_2__Bacteroidia D_3__Bacteroidales D_4__Barnesiellaceae D_5__Coprobacter	0.0871042	0.280626	0.000508061	0.00161751	0.000862522	1.69767	0.76356
D_0__Bacteria D_1__Firmicutes D_2__Negativicutes D_3__Selenomonadales D_4__Veillonellaceae D_5__Veillonella	0.0874413	0.280626	0.00101021	0.00235818	0.000797538	0.789474	-0.341037
D_0__Bacteria D_1__Firmicutes D_2__Clostridia D_3__Clostridiales D_4__Lachnospiraceae D_5__GCA-900066575	0.0914666	0.286872	0.000703015	0.000577292	0.000295384	0.420168	-1.25096
D_0__Bacteria D_1__Firmicutes D_2__Negativicutes D_3__Selenomonadales D_4__Acidaminococcaceae D_5__Phascolarctobacterium	0.101422	0.301725	0.00467889	0.0046265	0.00344418	0.736111	-0.442005
D_0__Bacteria D_1__Firmicutes D_2__Clostridia D_3__Clostridiales D_4__Ruminococcaceae D_5__Butyricicoccus	0.102483	0.301725	0.00271163	0.00199874	0.00189637	0.699346	-0.515921
D_0__Bacteria D_1__Firmicutes D_2__Clostridia D_3__Clostridiales D_4__Lachnospiraceae D_5__CAG-56	0.10442	0.301725	0.00268209	0.00240447	0.00140603	0.524229	-0.931731
D_0__Bacteria D_1__Bacteroidetes D_2__Bacteroidia D_3__Bacteroidales D_4__Marinifilaceae D_5__Odoribacter	0.104948	0.301725	0.00187864	0.00242081	0.00145329	0.773585	-0.370368
D_0__Bacteria D_1__Firmicutes D_2__Erysipelotrichia D_3__Erysipelotrichales D_4__Erysipelotrichaceae D_5__Erysipelatoclostridium	0.107955	0.304037	0.000844799	0.0013806	0.000703015	0.832168	-0.265054
D_0__Bacteria D_1__Firmicutes D_2__Clostridia D_3__Clostridiales D_4__Lachnospiraceae D_5__Lachnospiraceae UCG-010	0.123004	0.334616	0.00239852	0.00401381	0.00527556	2.19951	1.13718
D_0__Bacteria D_1__Fusobacteria D_2__Fusobacteriia D_3__Fusobacteriales D_4__Leptotrichiaceae D_5__Leptotrichia	0.124806	0.334616	0.00697107	0.00267406	0.00915691	1.31356	0.393481
D_0__Bacteria D_1__Bacteroidetes D_2__Bacteroidia D_3__Bacteroidales D_4__Prevotellaceae D_5__Paraprevotella	0.126087	0.334616	0.00151237	0.00157666	0.00312517	2.06641	1.04712
D_0__Bacteria D_1__Firmicutes D_2__Clostridia D_3__Clostridiales D_4__Lachnospiraceae D_5__Lachnoanaerobaculum	0.133249	0.344247	0.00167778	0.00142689	0.00226264	1.34859	0.431453
D_0__Bacteria D_1__Firmicutes D_2__Erysipelotrichia D_3__Erysipelotrichales D_4__Erysipelotrichaceae D_5__[Clostridium] innocuum group	0.134955	0.344247	0.000224492	0.00116003	0.0100785	44.8947	5.48847
D_0__Bacteria D_1__Firmicutes D_2__Erysipelotrichia D_3__Erysipelotrichales D_4__Erysipelotrichaceae D_5__Turicibacter	0.139324	0.344247	0.00115791	0.000520107	0.000762092	0.658163	-0.603483
D_0__Bacteria D_1__Firmicutes D_2__Clostridia D_3__Clostridiales D_4__Ruminococcaceae D_5__[Eubacterium] coprostanoligenes group	0.139695	0.344247	0.00840664	0.00697379	0.00520467	0.619115	-0.691722
D_0__Bacteria D_1__Firmicutes D_2__Clostridia D_3__Clostridiales D_4__Lachnospiraceae D_5__Coprococcus 1	0.142274	0.344454	0.00316061	0.00219207	0.0019968	0.631776	-0.662516
D_0__Bacteria D_1__Firmicutes D_2__Clostridia D_3__Clostridiales D_4__Lachnospiraceae D_5__Roseburia	0.151755	0.359386	0.00983039	0.011072	0.00869021	0.884014	-0.177858
D_0__Bacteria D_1__Proteobacteria D_2__Deltaproteobacteria D_3__Desulfovibrionales D_4__Desulfovibrionaceae D_5__Desulfovibrio	0.153651	0.359386	0.00167188	0.00129346	0.00101021	0.60424	-0.726806
D_0__Bacteria D_1__Firmicutes D_2__Clostridia D_3__Clostridiales D_4__Lachnospiraceae D_5__Lachnoclostridium	0.163133	0.374637	0.00792221	0.00971048	0.0188751	2.38255	1.25251
D_0__Bacteria D_1__Bacteroidetes D_2__Bacteroidia D_3__Bacteroidales D_4__Prevotellaceae D_5__Prevotella 2	0.1656	0.374637	0.00927507	0.0125207	0.0155077	1.67197	0.741553
D_0__Bacteria D_1__Firmicutes D_2__Clostridia D_3__Clostridiales D_4__Ruminococcaceae D_5__Flavonifractor	0.178826	0.398033	0.00071483	0.00142961	0.00183729	2.57025	1.36191
D_0__Bacteria D_1__Firmicutes D_2__Clostridia D_3__Clostridiales D_4__Lachnospiraceae D_5__Lachnospiraceae UCG-001	0.187095	0.409827	0.00114018	0.000762461	0.000691199	0.606218	-0.722092
Unknown	0.196431	0.423555	0.0922899	0.0828223	0.0764041	0.827871	-0.272522
D_0__Bacteria D_1__Firmicutes D_2__Clostridia D_3__Clostridiales D_4__Ruminococcaceae D_5__Ruminococcus 2	0.210484	0.438661	0.0110828	0.0122511	0.00861931	0.777719	-0.36268
D_0__Bacteria D_1__Firmicutes D_2__Clostridia D_3__Clostridiales D_4__Peptococcaceae D_5__Peptococcus	0.21056	0.438661	0.000602584	0.000498323	0.00079163	1.31373	0.393664
D_0__Bacteria D_1__Bacteroidetes D_2__Bacteroidia D_3__Bacteroidales D_4__Marinifilaceae D_5__Butyricimonas	0.212973	0.438661	0.000980676	0.00108106	0.000939322	0.957831	-0.0621565
D_0__Bacteria D_1__Proteobacteria D_2__Gammaproteobacteria D_3__Betaproteobacteriales D_4__Burkholderiaceae D_5__Parasutterella	0.217648	0.441698	0.00146511	0.00170737	0.00136468	0.931452	-0.102447
D_0__Bacteria D_1__Firmicutes D_2__Clostridia D_3__Clostridiales D_4__Lachnospiraceae D_5__[Eubacterium] ventriosum group	0.261651	0.523302	0.000738461	0.000882276	0.000508061	0.688	-0.53952
D_0__Bacteria D_1__Actinobacteria D_2__Coriobacteriia D_3__Coriobacteriales D_4__Atopobiaceae D_5__Olsenella	0.275476	0.543082	0.000874338	5.44615e-05	0.000159508	0.182432	-2.45457
D_0__Bacteria D_1__Firmicutes D_2__Clostridia D_3__Clostridiales D_4__Ruminococcaceae D_5__UBA1819	0.281207	0.546571	0.000289477	0.000669876	0.000165415	0.571429	-0.807355
D_0__Bacteria D_1__Firmicutes D_2__Erysipelotrichia D_3__Erysipelotrichales D_4__Erysipelotrichaceae D_5__Erysipelotrichaceae UCG-003	0.294344	0.564159	0.00362732	0.00396752	0.00242215	0.667752	-0.582615
D_0__Bacteria D_1__Firmicutes D_2__Clostridia D_3__Clostridiales D_4__Lachnospiraceae D_5__[Ruminococcus] gnavus group	0.298528	0.56434	0.00285932	0.00356723	0.0025344	0.886364	-0.174029
D_0__Bacteria D_1__Firmicutes D_2__Erysipelotrichia D_3__Erysipelotrichales D_4__Erysipelotrichaceae D_5__uncultured	0.304524	0.567897	0.000200861	0.000351277	8.27076e-05	0.411765	-1.28011
D_0__Bacteria D_1__Proteobacteria D_2__Gammaproteobacteria D_3__Betaproteobacteriales D_4__Neisseriaceae D_5__Eikenella	0.329371	0.606042	9.4523e-05	0.000373061	0.000478523	5.0625	2.33985
D_0__Bacteria D_1__Firmicutes D_2__Clostridia D_3__Clostridiales D_4__Ruminococcaceae D_5__Candidatus Soleaferrea	0.361777	0.632917	0.0001536	4.62923e-05	0.0004608	3	1.58496
D_0__Bacteria D_1__Firmicutes D_2__Clostridia D_3__Clostridiales D_4__Family XI D_5__Anaerococcus	0.362811	0.632917	0.00298929	0.000727061	0.00063803	0.213439	-2.22811
D_0__Bacteria D_1__Bacteroidetes D_2__Bacteroidia D_3__Bacteroidales D_4__Rikenellaceae D_5__Alistipes	0.364506	0.632917	0.00747322	0.0095825	0.00819396	1.09644	0.13283
D_0__Bacteria D_1__Actinobacteria D_2__Actinobacteria D_3__Propionibacteriales D_4__Propionibacteriaceae D_5__Cutibacterium	0.364656	0.632917	0.000519876	0.000130708	0.000141784	0.272727	-1.87447
D_0__Bacteria D_1__Firmicutes D_2__Clostridia D_3__Clostridiales D_4__Ruminococcaceae D_5__Intestinimonas	0.366909	0.632917	0.00141784	0.00140238	0.001536	1.08333	0.115477
D_0__Bacteria D_1__Proteobacteria D_2__Gammaproteobacteria D_3__Betaproteobacteriales D_4__Burkholderiaceae D_5__Sutterella	0.377538	0.643213	0.00500381	0.00850416	0.0062267	1.24439	0.315441
D_0__Bacteria D_1__Firmicutes D_2__Clostridia D_3__Clostridiales D_4__Lachnospiraceae D_5__Sellimonas	0.387209	0.651644	0.000395815	0.000476538	0.000277661	0.701493	-0.5115
D_0__Bacteria D_1__Firmicutes D_2__Clostridia D_3__Clostridiales D_4__Ruminococcaceae D_5__Caproiciproducens	0.400629	0.666106	0.000265846	0.000462923	0.000596676	2.24444	1.16636
D_0__Bacteria D_1__Firmicutes D_2__Clostridia D_3__Clostridiales D_4__Ruminococcaceae D_5__Ruminococcaceae UCG-010	0.414983	0.681717	0.00171914	0.00118998	0.0012288	0.714777	-0.484436
D_0__Bacteria D_1__Bacteroidetes D_2__Bacteroidia D_3__Bacteroidales D_4__Prevotellaceae D_5__Prevotella 7	0.429522	0.681717	0.00420627	0.0135854	0.0053051	1.26124	0.334838
D_0__Bacteria D_1__Proteobacteria D_2__Gammaproteobacteria D_3__Enterobacteriales D_4__Enterobacteriaceae D_5__Escherichia-Shigella	0.433063	0.681717	0.0403554	0.0649344	0.0398828	0.988289	-0.0169956
D_0__Bacteria D_1__Firmicutes D_2__Clostridia D_3__Clostridiales D_4__Lachnospiraceae D_5__Anaerosporobacter	0.434447	0.681717	0.00105157	0.00462106	0.00559458	5.32022	2.41149
D_0__Bacteria D_1__Firmicutes D_2__Clostridia D_3__Clostridiales D_4__Lachnospiraceae D_5__Coprococcus 3	0.434718	0.681717	0.00310154	0.00308524	0.00270572	0.872381	-0.19697
D_0__Bacteria D_1__Firmicutes D_2__Bacilli D_3__Lactobacillales D_4__Enterococcaceae D_5__Enterococcus	0.464815	0.720725	0.000384	0.000566399	0.00890879	23.2	4.53605
D_0__Bacteria D_1__Firmicutes D_2__Clostridia D_3__Clostridiales D_4__Clostridiaceae 1 D_5__Clostridium sensu stricto 1	0.480737	0.73713	0.0104448	0.0153718	0.00672295	0.643665	-0.635618
D_0__Bacteria D_1__Firmicutes D_2__Clostridia D_3__Clostridiales D_4__Lachnospiraceae D_5__Coprococcus 2	0.5085	0.763535	0.00267027	0.00141055	0.00282387	1.05752	0.0806878
D_0__Bacteria D_1__Proteobacteria D_2__Gammaproteobacteria D_3__Oceanospirillales D_4__Alcanivoracaceae D_5__Alcanivorax	0.511301	0.763535	0.00180775	0.000236907	7.08922e-05	0.0392157	-4.67243
D_0__Bacteria D_1__Firmicutes D_2__Clostridia D_3__Clostridiales D_4__Lachnospiraceae D_5__Lachnospiraceae UCG-003	0.514556	0.763535	0.000159508	0.00059363	0.000502153	3.14815	1.6545
D_0__Bacteria D_1__Bacteroidetes D_2__Bacteroidia D_3__Bacteroidales D_4__Bacteroidaceae D_5__Bacteroides	0.525356	0.771268	0.16398	0.152293	0.157463	0.960262	-0.0584996
D_0__Bacteria D_1__Firmicutes D_2__Erysipelotrichia D_3__Erysipelotrichales D_4__Erysipelotrichaceae D_5__Holdemanella	0.56188	0.811623	0.00921599	0.00483618	0.00451938	0.490385	-1.02801
D_0__Bacteria D_1__Firmicutes D_2__Clostridia D_3__Clostridiales D_4__Ruminococcaceae D_5__Negativibacillus	0.564607	0.811623	0.00100431	0.00127984	0.000874338	0.870588	-0.199938
D_0__Bacteria D_1__Firmicutes D_2__Negativicutes D_3__Selenomonadales D_4__Veillonellaceae D_5__Mitsuokella	0.585852	0.833481	0.0013056	0.000833261	0.000720738	0.552036	-0.857165
D_0__Bacteria D_1__Firmicutes D_2__Clostridia D_3__Clostridiales D_4__Lachnospiraceae D_5__Butyrivibrio	0.593597	0.833863	0.00175458	0.002124	0.00171914	0.979798	-0.0294438
D_0__Bacteria D_1__Firmicutes D_2__Clostridia D_3__Clostridiales D_4__Lachnospiraceae D_5__uncultured	0.598206	0.833863	0.00189637	0.00252429	0.00158917	0.838006	-0.254967
D_0__Bacteria D_1__Firmicutes D_2__Clostridia D_3__Clostridiales D_4__Lachnospiraceae D_5__[Eubacterium] ruminantium group	0.651551	0.899141	0.00192	0.000991199	0.00131151	0.683077	-0.54988
D_0__Bacteria D_1__Firmicutes D_2__Clostridia D_3__Clostridiales D_4__Ruminococcaceae D_5__Oscillibacter	0.67852	0.927087	0.00303064	0.0028211	0.00200861	0.662768	-0.593424
D_0__Bacteria D_1__Actinobacteria D_2__Actinobacteria D_3__Actinomycetales D_4__Actinomycetaceae D_5__Actinomyces	0.705975	0.955143	0.000815261	0.000855045	0.00132923	1.63043	0.705257
D_0__Bacteria D_1__Firmicutes D_2__Clostridia D_3__Clostridiales D_4__Ruminococcaceae D_5__Anaerotruncus	0.757222	0.967927	0.000218584	0.000304984	0.000643938	2.94595	1.55873
D_0__Bacteria D_1__Firmicutes D_2__Clostridia D_3__Clostridiales D_4__Lachnospiraceae D_5__Moryella	0.758964	0.967927	0.000413538	0.000525553	0.000655753	1.58571	0.665133
D_0__Bacteria D_1__Firmicutes D_2__Bacilli D_3__Bacillales D_4__Family XI D_5__Gemella	0.775736	0.967927	0.0126484	0.00823458	0.00147101	0.116301	-3.10407
D_0__Bacteria D_1__Firmicutes D_2__Erysipelotrichia D_3__Erysipelotrichales D_4__Erysipelotrichaceae D_5__Catenibacterium	0.78937	0.967927	0.00200271	0.00101026	0.00267618	1.33628	0.418226
D_0__Bacteria D_1__Firmicutes D_2__Negativicutes D_3__Selenomonadales D_4__Veillonellaceae D_5__Dialister	0.79634	0.967927	0.00381046	0.00284289	0.00541144	1.42016	0.506048
D_0__Bacteria D_1__Bacteroidetes D_2__Bacteroidia D_3__Bacteroidales D_4__Muribaculaceae D_5__metagenome	0.800582	0.967927	0.00146511	0.000740676	0.000809353	0.552419	-0.856164
D_0__Bacteria D_1__Bacteroidetes D_2__Bacteroidia D_3__Bacteroidales D_4__Rikenellaceae D_5__Rikenellaceae RC9 gut group	0.809319	0.967927	0.00145329	0.0011328	0.00110474	0.760163	-0.39562
D_0__Bacteria D_1__Proteobacteria D_2__Gammaproteobacteria D_3__Enterobacteriales D_4__Enterobacteriaceae D_5__Dickeya	0.810518	0.967927	0.00128197	0.00543526	0.00108111	0.843318	-0.245851
D_0__Bacteria D_1__Firmicutes D_2__Clostridia D_3__Clostridiales D_4__Clostridiales vadinBB60 group D_5__uncultured Clostridia bacterium	0.812118	0.967927	0.000159508	0.000196061	0.000319015	2	1
D_0__Bacteria D_1__Firmicutes D_2__Clostridia D_3__Clostridiales D_4__Family XIII D_5__Family XIII AD3011 group	0.82533	0.967927	0.00127606	0.00171009	0.00136468	1.06944	0.0968615
D_0__Bacteria D_1__Bacteroidetes D_2__Bacteroidia D_3__Bacteroidales D_4__Prevotellaceae D_5__Prevotella 9	0.830593	0.967927	0.0453001	0.0305747	0.0478464	1.05621	0.0788934
D_0__Bacteria D_1__Firmicutes D_2__Negativicutes D_3__Selenomonadales D_4__Veillonellaceae D_5__Megasphaera	0.833671	0.967927	0.00218584	0.000348554	0.000720738	0.32973	-1.60064
D_0__Bacteria D_1__Firmicutes D_2__Clostridia D_3__Clostridiales D_4__Ruminococcaceae D_5__Ruminococcaceae UCG-003	0.836035	0.967927	0.00104566	0.00111918	0.00128788	1.23164	0.300579
D_0__Bacteria D_1__Bacteroidetes D_2__Bacteroidia D_3__Bacteroidales D_4__Prevotellaceae D_5__Prevotellaceae NK3B31 group	0.836905	0.967927	0.00224492	0.00235818	0.00295975	1.31842	0.398811
D_0__Bacteria D_1__Proteobacteria D_2__Alphaproteobacteria D_3__Rhodospirillales D_4__uncultured D_5__Azospirillum sp. 47_25	0.838259	0.967927	0.000897968	0.000435692	0.000732553	0.815789	-0.293731
D_0__Bacteria D_1__Firmicutes D_2__Clostridia D_3__Clostridiales D_4__Ruminococcaceae D_5__uncultured	0.847349	0.967927	0.00188455	0.00130163	0.00163052	0.865204	-0.208888
D_0__Bacteria D_1__Firmicutes D_2__Clostridia D_3__Clostridiales D_4__Lachnospiraceae D_5__Lachnospiraceae UCG-004	0.850574	0.967927	0.0037691	0.00329492	0.00365686	0.970219	-0.043617
D_0__Bacteria D_1__Firmicutes D_2__Bacilli D_3__Lactobacillales D_4__Lactobacillaceae D_5__Lactobacillus	0.855707	0.967927	0.00252258	0.00155488	0.001536	0.608899	-0.715724
D_0__Bacteria D_1__Firmicutes D_2__Negativicutes D_3__Selenomonadales D_4__Acidaminococcaceae D_5__Acidaminococcus	0.856608	0.967927	0.000708922	0.00031043	0.000596676	0.841667	-0.248679
D_0__Bacteria D_1__Proteobacteria D_2__Deltaproteobacteria D_3__Desulfovibrionales D_4__Desulfovibrionaceae D_5__uncultured	0.863455	0.967927	0.000366277	0.000541892	0.00138831	3.79032	1.92232
D_0__Bacteria D_1__Firmicutes D_2__Erysipelotrichia D_3__Erysipelotrichales D_4__Erysipelotrichaceae D_5__Solobacterium	0.865192	0.967927	0.00131741	0.00145412	0.00278252	2.11211	1.07868
D_0__Bacteria D_1__Bacteroidetes D_2__Bacteroidia D_3__Bacteroidales D_4__Prevotellaceae D_5__Alloprevotella	0.869731	0.967927	0.0130914	0.0119053	0.0174218	1.33078	0.412268
D_0__Bacteria D_1__Firmicutes D_2__Bacilli D_3__Lactobacillales D_4__Streptococcaceae D_5__Streptococcus	0.880161	0.971697	0.0360546	0.0335292	0.0228509	0.633787	-0.657931
D_0__Bacteria D_1__Bacteroidetes D_2__Bacteroidia D_3__Bacteroidales D_4__Prevotellaceae D_5__uncultured	0.891338	0.976227	0.000933414	0.000803307	0.00140012	1.5	0.584963
D_0__Bacteria D_1__Firmicutes D_2__Erysipelotrichia D_3__Erysipelotrichales D_4__Erysipelotrichaceae D_5__Faecalitalea	0.916862	0.996273	0.000827076	0.000492876	0.000626215	0.757143	-0.401363
D_0__Bacteria D_1__Firmicutes D_2__Clostridia D_3__Clostridiales D_4__Lachnospiraceae D_5__Lachnospiraceae NK4A136 group	0.92408	0.996273	0.000744368	0.000846876	0.00132332	1.77778	0.830075
D_0__Bacteria D_1__Firmicutes D_2__Clostridia D_3__Clostridiales D_4__Ruminococcaceae D_5__CAG-352	0.935071	0.997273	0.0010752	0.000438415	0.000927507	0.862637	-0.213174
D_0__Bacteria D_1__Proteobacteria D_2__Alphaproteobacteria D_3__Rhodospirillales D_4__uncultured D_5__gut metagenome	0.93946	0.997273	0.00151237	0.00334666	0.00211495	1.39844	0.483816
D_0__Bacteria D_1__Firmicutes D_2__Clostridia D_3__Clostridiales D_4__Ruminococcaceae D_5__Ruminococcaceae UCG-009	0.955743	1	0.000726645	0.000157938	0.000342646	0.471545	-1.08453
D_0__Bacteria D_1__Firmicutes D_2__Clostridia D_3__Clostridiales D_4__Lachnospiraceae D_5__Tyzzerella 4	0.967534	1	0.000508061	0.00321867	0.000957045	1.88372	0.913585
D_0__Bacteria D_1__Firmicutes D_2__Clostridia D_3__Clostridiales D_4__Peptostreptococcaceae D_5__Terrisporobacter	0.968401	1	0.000767999	0.000759738	0.000815261	1.06154	0.0861566
D_0__Bacteria D_1__Bacteroidetes D_2__Bacteroidia D_3__Bacteroidales D_4__Porphyromonadaceae D_5__Porphyromonas	0.976899	1	0.00580135	0.00822913	0.00513969	0.885947	-0.174708
D_0__Bacteria D_1__Proteobacteria D_2__Gammaproteobacteria D_3__Oceanospirillales D_4__Halomonadaceae D_5__Halomonas	0.985564	1	0.00279434	0.000476538	0.0003072	0.109937	-3.18526
D_0__Bacteria D_1__Firmicutes D_2__Clostridia D_3__Clostridiales D_4__Lachnospiraceae D_5__Tyzzerella	0.992782	1	0.000242215	0.00084143	0.000419446	1.73171	0.792195
D_0__Bacteria D_1__Firmicutes D_2__Clostridia D_3__Clostridiales D_4__Peptostreptococcaceae D_5__Romboutsia	0.993678	1	0.000466707	0.000536446	0.000744368	1.59494	0.673499
D_0__Bacteria D_1__Firmicutes D_2__Bacilli D_3__Bacillales D_4__Staphylococcaceae D_5__Staphylococcus	1	1	0.000147692	0.000231461	0.000206769	1.4	0.485427

## Sheet: Supplementary Table 7A
Supplementary Table 7A. Prognostic significance of 138 genera from 16S rRNA gene sequencing using Cox Proportional Hazard for Overall Survival (OS) from tumor microbial abundance by genus level (N=138). Microbiome relative abundance was determined by 16S rRNA gene sequencing.
Genus	HR	CI_lower	CI_upper	p_val	FDR
D_0__Bacteria D_1__Actinobacteria D_2__Actinobacteria D_3__Actinomycetales D_4__Actinomycetaceae D_5__Actinomyces	0.751697	0.485946	1.16278	0.199711	0.612448
D_0__Bacteria D_1__Actinobacteria D_2__Actinobacteria D_3__Bifidobacteriales D_4__Bifidobacteriaceae D_5__Bifidobacterium	1.02582	0.693583	1.51721	0.89841	0.962549
D_0__Bacteria D_1__Actinobacteria D_2__Actinobacteria D_3__Propionibacteriales D_4__Propionibacteriaceae D_5__Cutibacterium	1.04608	0.628115	1.74217	0.862574	0.960826
D_0__Bacteria D_1__Actinobacteria D_2__Coriobacteriia D_3__Coriobacteriales D_4__Atopobiaceae D_5__Olsenella	1.05947	0.565921	1.98346	0.856707	0.960826
D_0__Bacteria D_1__Actinobacteria D_2__Coriobacteriia D_3__Coriobacteriales D_4__Coriobacteriaceae D_5__Collinsella	0.918524	0.619512	1.36186	0.672336	0.916038
D_0__Bacteria D_1__Bacteroidetes D_2__Bacteroidia D_3__Bacteroidales D_4__Bacteroidaceae D_5__Bacteroides	0.930969	0.629724	1.37632	0.719888	0.918025
D_0__Bacteria D_1__Bacteroidetes D_2__Bacteroidia D_3__Bacteroidales D_4__Barnesiellaceae D_5__Barnesiella	0.727243	0.489827	1.07973	0.114216	0.542198
D_0__Bacteria D_1__Bacteroidetes D_2__Bacteroidia D_3__Bacteroidales D_4__Barnesiellaceae D_5__Coprobacter	0.880349	0.588229	1.31754	0.535609	0.883487
D_0__Bacteria D_1__Bacteroidetes D_2__Bacteroidia D_3__Bacteroidales D_4__Marinifilaceae D_5__Butyricimonas	1.19652	0.805046	1.77837	0.374859	0.739008
D_0__Bacteria D_1__Bacteroidetes D_2__Bacteroidia D_3__Bacteroidales D_4__Marinifilaceae D_5__Odoribacter	1.43006	0.962947	2.12377	0.0762551	0.501105
D_0__Bacteria D_1__Bacteroidetes D_2__Bacteroidia D_3__Bacteroidales D_4__Muribaculaceae D_5__metagenome	0.735351	0.441619	1.22445	0.237358	0.686519
D_0__Bacteria D_1__Bacteroidetes D_2__Bacteroidia D_3__Bacteroidales D_4__Porphyromonadaceae D_5__Porphyromonas	1.64048	1.10259	2.44076	0.0146171	0.244311
D_0__Bacteria D_1__Bacteroidetes D_2__Bacteroidia D_3__Bacteroidales D_4__Prevotellaceae D_5__Alloprevotella	0.897199	0.605819	1.32872	0.588222	0.89899
D_0__Bacteria D_1__Bacteroidetes D_2__Bacteroidia D_3__Bacteroidales D_4__Prevotellaceae D_5__Paraprevotella	0.806095	0.539622	1.20416	0.292486	0.714701
D_0__Bacteria D_1__Bacteroidetes D_2__Bacteroidia D_3__Bacteroidales D_4__Prevotellaceae D_5__Prevotella	1.34721	0.88858	2.04257	0.160431	0.557944
D_0__Bacteria D_1__Bacteroidetes D_2__Bacteroidia D_3__Bacteroidales D_4__Prevotellaceae D_5__Prevotella 2	0.98914	0.644845	1.51726	0.960105	0.980927
D_0__Bacteria D_1__Bacteroidetes D_2__Bacteroidia D_3__Bacteroidales D_4__Prevotellaceae D_5__Prevotella 7	1.02962	0.692956	1.52985	0.885123	0.961787
D_0__Bacteria D_1__Bacteroidetes D_2__Bacteroidia D_3__Bacteroidales D_4__Prevotellaceae D_5__Prevotella 9	0.980024	0.658738	1.45801	0.920699	0.962549
D_0__Bacteria D_1__Bacteroidetes D_2__Bacteroidia D_3__Bacteroidales D_4__Prevotellaceae D_5__Prevotellaceae NK3B31 group	0.882473	0.481888	1.61606	0.685458	0.916038
D_0__Bacteria D_1__Bacteroidetes D_2__Bacteroidia D_3__Bacteroidales D_4__Prevotellaceae D_5__uncultured	0.847673	0.473136	1.5187	0.57857	0.89899
D_0__Bacteria D_1__Bacteroidetes D_2__Bacteroidia D_3__Bacteroidales D_4__Rikenellaceae D_5__Alistipes	0.940582	0.635654	1.39179	0.759302	0.943998
D_0__Bacteria D_1__Bacteroidetes D_2__Bacteroidia D_3__Bacteroidales D_4__Rikenellaceae D_5__Rikenellaceae RC9 gut group	1.01053	0.618592	1.65079	0.96664	0.980927
D_0__Bacteria D_1__Bacteroidetes D_2__Bacteroidia D_3__Bacteroidales D_4__Tannerellaceae D_5__Parabacteroides	1.00391	0.67895	1.4844	0.984404	0.984404
D_0__Bacteria D_1__Epsilonbacteraeota D_2__Campylobacteria D_3__Campylobacterales D_4__Campylobacteraceae D_5__Campylobacter	1.17242	0.792478	1.73452	0.426018	0.77356
D_0__Bacteria D_1__Firmicutes D_2__Bacilli D_3__Bacillales D_4__Family XI D_5__Gemella	0.62457	0.416226	0.937201	0.0230148	0.244311
D_0__Bacteria D_1__Firmicutes D_2__Bacilli D_3__Bacillales D_4__Staphylococcaceae D_5__Staphylococcus	0.819579	0.412704	1.62758	0.569758	0.89899
D_0__Bacteria D_1__Firmicutes D_2__Bacilli D_3__Lactobacillales D_4__Enterococcaceae D_5__Enterococcus	0.77663	0.433012	1.39293	0.396381	0.759729
D_0__Bacteria D_1__Firmicutes D_2__Bacilli D_3__Lactobacillales D_4__Lactobacillaceae D_5__Lactobacillus	1.05049	0.698775	1.57923	0.812814	0.960826
D_0__Bacteria D_1__Firmicutes D_2__Bacilli D_3__Lactobacillales D_4__Streptococcaceae D_5__Streptococcus	0.828994	0.559021	1.22935	0.350885	0.722718
D_0__Bacteria D_1__Firmicutes D_2__Clostridia D_3__Clostridiales D_4__Christensenellaceae D_5__Christensenellaceae R-7 group	0.708644	0.475939	1.05513	0.0899323	0.542198
D_0__Bacteria D_1__Firmicutes D_2__Clostridia D_3__Clostridiales D_4__Clostridiaceae 1 D_5__Clostridium sensu stricto 1	1.0333	0.698961	1.52757	0.869536	0.960826
D_0__Bacteria D_1__Firmicutes D_2__Clostridia D_3__Clostridiales D_4__Clostridiales vadinBB60 group D_5__Clostridiales bacterium enrichment culture clone 06-1235251-67	0.888562	0.520337	1.51737	0.665204	0.916038
D_0__Bacteria D_1__Firmicutes D_2__Clostridia D_3__Clostridiales D_4__Clostridiales vadinBB60 group D_5__uncultured Clostridia bacterium	1.03761	0.554343	1.94219	0.908101	0.962549
D_0__Bacteria D_1__Firmicutes D_2__Clostridia D_3__Clostridiales D_4__Family XI D_5__Anaerococcus	1.31803	0.807432	2.15152	0.269396	0.714701
D_0__Bacteria D_1__Firmicutes D_2__Clostridia D_3__Clostridiales D_4__Family XI D_5__Parvimonas	0.82168	0.553532	1.21973	0.329824	0.722718
D_0__Bacteria D_1__Firmicutes D_2__Clostridia D_3__Clostridiales D_4__Family XIII D_5__[Eubacterium] nodatum group	0.828896	0.416673	1.64894	0.592812	0.89899
D_0__Bacteria D_1__Firmicutes D_2__Clostridia D_3__Clostridiales D_4__Family XIII D_5__Family XIII AD3011 group	0.764861	0.515751	1.13429	0.182455	0.585553
D_0__Bacteria D_1__Firmicutes D_2__Clostridia D_3__Clostridiales D_4__Family XIII D_5__Mogibacterium	1.18982	0.796949	1.77635	0.395338	0.759729
D_0__Bacteria D_1__Firmicutes D_2__Clostridia D_3__Clostridiales D_4__Lachnospiraceae D_5__[Eubacterium] eligens group	0.730373	0.489408	1.08998	0.124007	0.542198
D_0__Bacteria D_1__Firmicutes D_2__Clostridia D_3__Clostridiales D_4__Lachnospiraceae D_5__[Eubacterium] hallii group	0.82098	0.554441	1.21566	0.32467	0.722718
D_0__Bacteria D_1__Firmicutes D_2__Clostridia D_3__Clostridiales D_4__Lachnospiraceae D_5__[Eubacterium] ruminantium group	0.68596	0.427502	1.10068	0.118201	0.542198
D_0__Bacteria D_1__Firmicutes D_2__Clostridia D_3__Clostridiales D_4__Lachnospiraceae D_5__[Eubacterium] ventriosum group	0.558675	0.366483	0.851659	0.00680175	0.238359
D_0__Bacteria D_1__Firmicutes D_2__Clostridia D_3__Clostridiales D_4__Lachnospiraceae D_5__[Ruminococcus] gauvreauii group	0.637629	0.426824	0.952548	0.0279954	0.275955
D_0__Bacteria D_1__Firmicutes D_2__Clostridia D_3__Clostridiales D_4__Lachnospiraceae D_5__[Ruminococcus] gnavus group	1.0387	0.702611	1.53555	0.849026	0.960826
D_0__Bacteria D_1__Firmicutes D_2__Clostridia D_3__Clostridiales D_4__Lachnospiraceae D_5__[Ruminococcus] torques group	1.34031	0.903662	1.98796	0.145308	0.557016
D_0__Bacteria D_1__Firmicutes D_2__Clostridia D_3__Clostridiales D_4__Lachnospiraceae D_5__Agathobacter	0.742151	0.499757	1.10211	0.139396	0.557016
D_0__Bacteria D_1__Firmicutes D_2__Clostridia D_3__Clostridiales D_4__Lachnospiraceae D_5__Anaerosporobacter	0.825338	0.542622	1.25535	0.369649	0.739008
D_0__Bacteria D_1__Firmicutes D_2__Clostridia D_3__Clostridiales D_4__Lachnospiraceae D_5__Anaerostipes	1.0744	0.724749	1.59275	0.720882	0.918025
D_0__Bacteria D_1__Firmicutes D_2__Clostridia D_3__Clostridiales D_4__Lachnospiraceae D_5__Blautia	0.834946	0.563966	1.23613	0.367554	0.739008
D_0__Bacteria D_1__Firmicutes D_2__Clostridia D_3__Clostridiales D_4__Lachnospiraceae D_5__Butyrivibrio	0.68918	0.368194	1.29	0.244488	0.686519
D_0__Bacteria D_1__Firmicutes D_2__Clostridia D_3__Clostridiales D_4__Lachnospiraceae D_5__CAG-56	0.624346	0.418584	0.931251	0.0209371	0.244311
D_0__Bacteria D_1__Firmicutes D_2__Clostridia D_3__Clostridiales D_4__Lachnospiraceae D_5__Coprococcus 1	0.927799	0.624155	1.37916	0.710996	0.918025
D_0__Bacteria D_1__Firmicutes D_2__Clostridia D_3__Clostridiales D_4__Lachnospiraceae D_5__Coprococcus 2	0.584645	0.373785	0.914456	0.0186836	0.244311
D_0__Bacteria D_1__Firmicutes D_2__Clostridia D_3__Clostridiales D_4__Lachnospiraceae D_5__Coprococcus 3	0.904407	0.609782	1.34138	0.617359	0.906335
D_0__Bacteria D_1__Firmicutes D_2__Clostridia D_3__Clostridiales D_4__Lachnospiraceae D_5__Dorea	0.896089	0.604514	1.3283	0.584847	0.89899
D_0__Bacteria D_1__Firmicutes D_2__Clostridia D_3__Clostridiales D_4__Lachnospiraceae D_5__Fusicatenibacter	0.687875	0.461074	1.02624	0.066791	0.460858
D_0__Bacteria D_1__Firmicutes D_2__Clostridia D_3__Clostridiales D_4__Lachnospiraceae D_5__GCA-900066575	0.733944	0.485345	1.10988	0.142673	0.557016
D_0__Bacteria D_1__Firmicutes D_2__Clostridia D_3__Clostridiales D_4__Lachnospiraceae D_5__Hungatella	1.23309	0.8335	1.82424	0.294388	0.714701
D_0__Bacteria D_1__Firmicutes D_2__Clostridia D_3__Clostridiales D_4__Lachnospiraceae D_5__Lachnoanaerobaculum	0.626531	0.342237	1.14699	0.129656	0.542198
D_0__Bacteria D_1__Firmicutes D_2__Clostridia D_3__Clostridiales D_4__Lachnospiraceae D_5__Lachnoclostridium	1.58993	1.07057	2.36124	0.0215675	0.244311
D_0__Bacteria D_1__Firmicutes D_2__Clostridia D_3__Clostridiales D_4__Lachnospiraceae D_5__Lachnospira	0.668578	0.448818	0.995942	0.0477081	0.346511
D_0__Bacteria D_1__Firmicutes D_2__Clostridia D_3__Clostridiales D_4__Lachnospiraceae D_5__Lachnospiraceae FCS020 group	0.822368	0.548218	1.23361	0.34454	0.722718
D_0__Bacteria D_1__Firmicutes D_2__Clostridia D_3__Clostridiales D_4__Lachnospiraceae D_5__Lachnospiraceae ND3007 group	0.729109	0.490367	1.08409	0.118514	0.542198
D_0__Bacteria D_1__Firmicutes D_2__Clostridia D_3__Clostridiales D_4__Lachnospiraceae D_5__Lachnospiraceae NK4A136 group	0.854758	0.527842	1.38415	0.523391	0.880829
D_0__Bacteria D_1__Firmicutes D_2__Clostridia D_3__Clostridiales D_4__Lachnospiraceae D_5__Lachnospiraceae UCG-001	0.518161	0.320164	0.838603	0.00743903	0.238359
D_0__Bacteria D_1__Firmicutes D_2__Clostridia D_3__Clostridiales D_4__Lachnospiraceae D_5__Lachnospiraceae UCG-003	0.604526	0.30449	1.20021	0.150318	0.557944
D_0__Bacteria D_1__Firmicutes D_2__Clostridia D_3__Clostridiales D_4__Lachnospiraceae D_5__Lachnospiraceae UCG-004	0.716688	0.482695	1.06411	0.0985689	0.542198
D_0__Bacteria D_1__Firmicutes D_2__Clostridia D_3__Clostridiales D_4__Lachnospiraceae D_5__Lachnospiraceae UCG-010	0.605257	0.404425	0.905821	0.0146548	0.244311
D_0__Bacteria D_1__Firmicutes D_2__Clostridia D_3__Clostridiales D_4__Lachnospiraceae D_5__Moryella	0.625011	0.394702	0.989705	0.0450602	0.345462
D_0__Bacteria D_1__Firmicutes D_2__Clostridia D_3__Clostridiales D_4__Lachnospiraceae D_5__Roseburia	1.36404	0.919682	2.02309	0.122673	0.542198
D_0__Bacteria D_1__Firmicutes D_2__Clostridia D_3__Clostridiales D_4__Lachnospiraceae D_5__Sellimonas	1.15626	0.666114	2.00708	0.605849	0.899002
D_0__Bacteria D_1__Firmicutes D_2__Clostridia D_3__Clostridiales D_4__Lachnospiraceae D_5__Tyzzerella	1.07915	0.6719	1.73325	0.752683	0.943998
D_0__Bacteria D_1__Firmicutes D_2__Clostridia D_3__Clostridiales D_4__Lachnospiraceae D_5__Tyzzerella 4	1.31841	0.799463	2.17421	0.278787	0.714701
D_0__Bacteria D_1__Firmicutes D_2__Clostridia D_3__Clostridiales D_4__Lachnospiraceae D_5__uncultured	0.916213	0.620028	1.35388	0.660501	0.916038
D_0__Bacteria D_1__Firmicutes D_2__Clostridia D_3__Clostridiales D_4__Peptococcaceae D_5__Peptococcus	0.797777	0.500872	1.27068	0.341455	0.722718
D_0__Bacteria D_1__Firmicutes D_2__Clostridia D_3__Clostridiales D_4__Peptostreptococcaceae D_5__Peptostreptococcus	0.911883	0.615137	1.35178	0.64605	0.916038
D_0__Bacteria D_1__Firmicutes D_2__Clostridia D_3__Clostridiales D_4__Peptostreptococcaceae D_5__Romboutsia	1.05732	0.647072	1.72765	0.823956	0.960826
D_0__Bacteria D_1__Firmicutes D_2__Clostridia D_3__Clostridiales D_4__Peptostreptococcaceae D_5__Terrisporobacter	1.17276	0.740372	1.85767	0.497103	0.857503
D_0__Bacteria D_1__Firmicutes D_2__Clostridia D_3__Clostridiales D_4__Ruminococcaceae D_5__[Eubacterium] coprostanoligenes group	0.621813	0.415126	0.931409	0.0211868	0.244311
D_0__Bacteria D_1__Firmicutes D_2__Clostridia D_3__Clostridiales D_4__Ruminococcaceae D_5__Anaerotruncus	1.26134	0.795808	1.99919	0.323144	0.722718
D_0__Bacteria D_1__Firmicutes D_2__Clostridia D_3__Clostridiales D_4__Ruminococcaceae D_5__Butyricicoccus	0.876385	0.588325	1.30549	0.51638	0.879759
D_0__Bacteria D_1__Firmicutes D_2__Clostridia D_3__Clostridiales D_4__Ruminococcaceae D_5__CAG-352	0.860376	0.446928	1.6563	0.652695	0.916038
D_0__Bacteria D_1__Firmicutes D_2__Clostridia D_3__Clostridiales D_4__Ruminococcaceae D_5__Candidatus Soleaferrea	0.993514	0.529507	1.86413	0.98383	0.984404
D_0__Bacteria D_1__Firmicutes D_2__Clostridia D_3__Clostridiales D_4__Ruminococcaceae D_5__Caproiciproducens	1.23378	0.81802	1.86084	0.316367	0.722718
D_0__Bacteria D_1__Firmicutes D_2__Clostridia D_3__Clostridiales D_4__Ruminococcaceae D_5__Faecalibacterium	0.82879	0.559669	1.22732	0.348534	0.722718
D_0__Bacteria D_1__Firmicutes D_2__Clostridia D_3__Clostridiales D_4__Ruminococcaceae D_5__Flavonifractor	1.1336	0.760727	1.68925	0.537775	0.883487
D_0__Bacteria D_1__Firmicutes D_2__Clostridia D_3__Clostridiales D_4__Ruminococcaceae D_5__Intestinimonas	1.12805	0.762507	1.66883	0.546508	0.887272
D_0__Bacteria D_1__Firmicutes D_2__Clostridia D_3__Clostridiales D_4__Ruminococcaceae D_5__Negativibacillus	0.629311	0.410199	0.965466	0.0339295	0.312151
D_0__Bacteria D_1__Firmicutes D_2__Clostridia D_3__Clostridiales D_4__Ruminococcaceae D_5__Oscillibacter	1.11047	0.750923	1.64218	0.599626	0.899002
D_0__Bacteria D_1__Firmicutes D_2__Clostridia D_3__Clostridiales D_4__Ruminococcaceae D_5__Ruminiclostridium 5	0.961182	0.64899	1.42355	0.843374	0.960826
D_0__Bacteria D_1__Firmicutes D_2__Clostridia D_3__Clostridiales D_4__Ruminococcaceae D_5__Ruminiclostridium 6	0.533921	0.349358	0.815986	0.00373561	0.238359
D_0__Bacteria D_1__Firmicutes D_2__Clostridia D_3__Clostridiales D_4__Ruminococcaceae D_5__Ruminiclostridium 9	0.755586	0.506572	1.12701	0.169488	0.562952
D_0__Bacteria D_1__Firmicutes D_2__Clostridia D_3__Clostridiales D_4__Ruminococcaceae D_5__Ruminococcaceae NK4A214 group	0.753397	0.506969	1.11961	0.16122	0.557944
D_0__Bacteria D_1__Firmicutes D_2__Clostridia D_3__Clostridiales D_4__Ruminococcaceae D_5__Ruminococcaceae UCG-002	0.847283	0.572257	1.25449	0.407872	0.760626
D_0__Bacteria D_1__Firmicutes D_2__Clostridia D_3__Clostridiales D_4__Ruminococcaceae D_5__Ruminococcaceae UCG-003	0.918756	0.614429	1.37381	0.679758	0.916038
D_0__Bacteria D_1__Firmicutes D_2__Clostridia D_3__Clostridiales D_4__Ruminococcaceae D_5__Ruminococcaceae UCG-005	0.847744	0.569957	1.26092	0.414825	0.763278
D_0__Bacteria D_1__Firmicutes D_2__Clostridia D_3__Clostridiales D_4__Ruminococcaceae D_5__Ruminococcaceae UCG-009	0.819134	0.479821	1.3984	0.464707	0.811766
D_0__Bacteria D_1__Firmicutes D_2__Clostridia D_3__Clostridiales D_4__Ruminococcaceae D_5__Ruminococcaceae UCG-010	0.572355	0.377401	0.868015	0.00863618	0.238359
D_0__Bacteria D_1__Firmicutes D_2__Clostridia D_3__Clostridiales D_4__Ruminococcaceae D_5__Ruminococcaceae UCG-014	0.659051	0.441183	0.984507	0.0417287	0.338738
D_0__Bacteria D_1__Firmicutes D_2__Clostridia D_3__Clostridiales D_4__Ruminococcaceae D_5__Ruminococcus 1	0.461402	0.305887	0.695981	0.000225937	0.0311793
D_0__Bacteria D_1__Firmicutes D_2__Clostridia D_3__Clostridiales D_4__Ruminococcaceae D_5__Ruminococcus 2	0.754638	0.508734	1.1194	0.161723	0.557944
D_0__Bacteria D_1__Firmicutes D_2__Clostridia D_3__Clostridiales D_4__Ruminococcaceae D_5__Subdoligranulum	0.796987	0.53661	1.18371	0.260872	0.705889
D_0__Bacteria D_1__Firmicutes D_2__Clostridia D_3__Clostridiales D_4__Ruminococcaceae D_5__UBA1819	1.17059	0.775456	1.76707	0.453471	0.802296
D_0__Bacteria D_1__Firmicutes D_2__Clostridia D_3__Clostridiales D_4__Ruminococcaceae D_5__uncultured	1.31385	0.888574	1.94268	0.171333	0.562952
D_0__Bacteria D_1__Firmicutes D_2__Erysipelotrichia D_3__Erysipelotrichales D_4__Erysipelotrichaceae D_5__[Clostridium] innocuum group	1.2662	0.813916	1.96981	0.295203	0.714701
D_0__Bacteria D_1__Firmicutes D_2__Erysipelotrichia D_3__Erysipelotrichales D_4__Erysipelotrichaceae D_5__Catenibacterium	0.941986	0.571308	1.55317	0.814796	0.960826
D_0__Bacteria D_1__Firmicutes D_2__Erysipelotrichia D_3__Erysipelotrichales D_4__Erysipelotrichaceae D_5__Erysipelatoclostridium	1.66052	1.11472	2.47356	0.0126286	0.244311
D_0__Bacteria D_1__Firmicutes D_2__Erysipelotrichia D_3__Erysipelotrichales D_4__Erysipelotrichaceae D_5__Erysipelotrichaceae UCG-003	0.712899	0.478802	1.06145	0.0956504	0.542198
D_0__Bacteria D_1__Firmicutes D_2__Erysipelotrichia D_3__Erysipelotrichales D_4__Erysipelotrichaceae D_5__Faecalitalea	0.975412	0.611749	1.55526	0.916704	0.962549
D_0__Bacteria D_1__Firmicutes D_2__Erysipelotrichia D_3__Erysipelotrichales D_4__Erysipelotrichaceae D_5__Holdemanella	1.00843	0.679998	1.49548	0.96671	0.980927
D_0__Bacteria D_1__Firmicutes D_2__Erysipelotrichia D_3__Erysipelotrichales D_4__Erysipelotrichaceae D_5__Solobacterium	1.08412	0.724842	1.62147	0.694154	0.916038
D_0__Bacteria D_1__Firmicutes D_2__Erysipelotrichia D_3__Erysipelotrichales D_4__Erysipelotrichaceae D_5__Turicibacter	0.790742	0.484649	1.29016	0.347225	0.722718
D_0__Bacteria D_1__Firmicutes D_2__Erysipelotrichia D_3__Erysipelotrichales D_4__Erysipelotrichaceae D_5__uncultured	0.931237	0.537766	1.6126	0.79927	0.960826
D_0__Bacteria D_1__Firmicutes D_2__Negativicutes D_3__Selenomonadales D_4__Acidaminococcaceae D_5__Acidaminococcus	0.705914	0.342531	1.4548	0.345209	0.722718
D_0__Bacteria D_1__Firmicutes D_2__Negativicutes D_3__Selenomonadales D_4__Acidaminococcaceae D_5__Phascolarctobacterium	0.735618	0.495874	1.09127	0.127036	0.542198
D_0__Bacteria D_1__Firmicutes D_2__Negativicutes D_3__Selenomonadales D_4__Veillonellaceae D_5__Dialister	1.37579	0.930082	2.03509	0.110242	0.542198
D_0__Bacteria D_1__Firmicutes D_2__Negativicutes D_3__Selenomonadales D_4__Veillonellaceae D_5__Megasphaera	1.03941	0.568376	1.90082	0.900114	0.962549
D_0__Bacteria D_1__Firmicutes D_2__Negativicutes D_3__Selenomonadales D_4__Veillonellaceae D_5__Mitsuokella	0.851348	0.442916	1.63641	0.629299	0.91414
D_0__Bacteria D_1__Firmicutes D_2__Negativicutes D_3__Selenomonadales D_4__Veillonellaceae D_5__Selenomonas	1.08346	0.693061	1.69377	0.725107	0.918025
D_0__Bacteria D_1__Firmicutes D_2__Negativicutes D_3__Selenomonadales D_4__Veillonellaceae D_5__Selenomonas 3	1.29551	0.799582	2.09904	0.293007	0.714701
D_0__Bacteria D_1__Firmicutes D_2__Negativicutes D_3__Selenomonadales D_4__Veillonellaceae D_5__Selenomonas 4	1.06086	0.636776	1.76737	0.820534	0.960826
D_0__Bacteria D_1__Firmicutes D_2__Negativicutes D_3__Selenomonadales D_4__Veillonellaceae D_5__Veillonella	0.709145	0.464391	1.08289	0.111552	0.542198
D_0__Bacteria D_1__Fusobacteria D_2__Fusobacteriia D_3__Fusobacteriales D_4__Fusobacteriaceae D_5__Fusobacterium	0.943418	0.637686	1.39573	0.770689	0.949599
D_0__Bacteria D_1__Fusobacteria D_2__Fusobacteriia D_3__Fusobacteriales D_4__Leptotrichiaceae D_5__Leptotrichia	0.824659	0.524662	1.29619	0.403402	0.760626
D_0__Bacteria D_1__Proteobacteria D_2__Alphaproteobacteria D_3__Rhodospirillales D_4__uncultured D_5__Azospirillum sp. 47_25	1.03962	0.652083	1.65747	0.870314	0.960826
D_0__Bacteria D_1__Proteobacteria D_2__Alphaproteobacteria D_3__Rhodospirillales D_4__uncultured D_5__gut metagenome	0.767777	0.504578	1.16827	0.217269	0.651808
D_0__Bacteria D_1__Proteobacteria D_2__Deltaproteobacteria D_3__Desulfovibrionales D_4__Desulfovibrionaceae D_5__Desulfovibrio	0.947858	0.636759	1.41095	0.791908	0.960826
D_0__Bacteria D_1__Proteobacteria D_2__Deltaproteobacteria D_3__Desulfovibrionales D_4__Desulfovibrionaceae D_5__uncultured	0.957289	0.612623	1.49587	0.848001	0.960826
D_0__Bacteria D_1__Proteobacteria D_2__Gammaproteobacteria D_3__Betaproteobacteriales D_4__Burkholderiaceae D_5__Parasutterella	0.752252	0.491613	1.15107	0.189621	0.59472
D_0__Bacteria D_1__Proteobacteria D_2__Gammaproteobacteria D_3__Betaproteobacteriales D_4__Burkholderiaceae D_5__Sutterella	0.659503	0.44359	0.980509	0.0396629	0.338738
D_0__Bacteria D_1__Proteobacteria D_2__Gammaproteobacteria D_3__Betaproteobacteriales D_4__Neisseriaceae D_5__Eikenella	0.886991	0.48504	1.62204	0.696986	0.916038
D_0__Bacteria D_1__Proteobacteria D_2__Gammaproteobacteria D_3__Enterobacteriales D_4__Enterobacteriaceae D_5__Dickeya	1.21599	0.734223	2.01386	0.447417	0.801864
D_0__Bacteria D_1__Proteobacteria D_2__Gammaproteobacteria D_3__Enterobacteriales D_4__Enterobacteriaceae D_5__Escherichia-Shigella	1.09596	0.741132	1.62068	0.646175	0.916038
D_0__Bacteria D_1__Proteobacteria D_2__Gammaproteobacteria D_3__Oceanospirillales D_4__Alcanivoracaceae D_5__Alcanivorax	0.826061	0.415369	1.64282	0.58592	0.89899
D_0__Bacteria D_1__Proteobacteria D_2__Gammaproteobacteria D_3__Oceanospirillales D_4__Halomonadaceae D_5__Halomonas	0.962123	0.581264	1.59253	0.880626	0.961787
D_0__Bacteria D_1__Spirochaetes D_2__Spirochaetia D_3__Spirochaetales D_4__Spirochaetaceae D_5__Treponema 2	0.666314	0.335738	1.32239	0.245674	0.686519
D_0__Bacteria D_1__Verrucomicrobia D_2__Verrucomicrobiae D_3__Verrucomicrobiales D_4__Akkermansiaceae D_5__Akkermansia	0.988008	0.667861	1.46162	0.951852	0.980927
Unknown	0.792436	0.533675	1.17666	0.248739	0.686519

## Sheet: Supplementary Table 7B
Supplementary Table 7B. Prognostic significance of 138 genera from 16S rRNA gene sequencing using Cox Proportional Hazard for Progression Free Survival (PFS) from tumor microbial abundance by genus level (N=138). Microbiome relative abundance was determined by 16S rRNA gene sequencing.
Genus	HR	CI_lower	CI_upper	p_val	FDR
D_0__Bacteria D_1__Actinobacteria D_2__Actinobacteria D_3__Actinomycetales D_4__Actinomycetaceae D_5__Actinomyces	1.04705	0.640274	1.71224	0.854998	0.940041
D_0__Bacteria D_1__Actinobacteria D_2__Actinobacteria D_3__Bifidobacteriales D_4__Bifidobacteriaceae D_5__Bifidobacterium	0.816264	0.511426	1.3028	0.393555	0.785307
D_0__Bacteria D_1__Actinobacteria D_2__Actinobacteria D_3__Propionibacteriales D_4__Propionibacteriaceae D_5__Cutibacterium	1.22081	0.690375	2.15879	0.501115	0.861241
D_0__Bacteria D_1__Actinobacteria D_2__Coriobacteriia D_3__Coriobacteriales D_4__Atopobiaceae D_5__Olsenella	1.41167	0.723032	2.75621	0.332542	0.776071
D_0__Bacteria D_1__Actinobacteria D_2__Coriobacteriia D_3__Coriobacteriales D_4__Coriobacteriaceae D_5__Collinsella	0.855031	0.534841	1.36691	0.511752	0.861241
D_0__Bacteria D_1__Bacteroidetes D_2__Bacteroidia D_3__Bacteroidales D_4__Bacteroidaceae D_5__Bacteroides	0.817331	0.5121	1.30449	0.396601	0.785307
D_0__Bacteria D_1__Bacteroidetes D_2__Bacteroidia D_3__Bacteroidales D_4__Barnesiellaceae D_5__Barnesiella	0.795922	0.498642	1.27043	0.337422	0.776071
D_0__Bacteria D_1__Bacteroidetes D_2__Bacteroidia D_3__Bacteroidales D_4__Barnesiellaceae D_5__Coprobacter	0.732869	0.448158	1.19845	0.208652	0.669626
D_0__Bacteria D_1__Bacteroidetes D_2__Bacteroidia D_3__Bacteroidales D_4__Marinifilaceae D_5__Butyricimonas	1.78663	1.12123	2.84692	0.0149184	0.365812
D_0__Bacteria D_1__Bacteroidetes D_2__Bacteroidia D_3__Bacteroidales D_4__Marinifilaceae D_5__Odoribacter	1.15164	0.722891	1.83467	0.552139	0.89622
D_0__Bacteria D_1__Bacteroidetes D_2__Bacteroidia D_3__Bacteroidales D_4__Muribaculaceae D_5__metagenome	1.01238	0.580138	1.76667	0.96549	0.987878
D_0__Bacteria D_1__Bacteroidetes D_2__Bacteroidia D_3__Bacteroidales D_4__Porphyromonadaceae D_5__Porphyromonas	1.81858	1.13903	2.90357	0.0137542	0.365812
D_0__Bacteria D_1__Bacteroidetes D_2__Bacteroidia D_3__Bacteroidales D_4__Prevotellaceae D_5__Alloprevotella	0.909462	0.570459	1.44992	0.689767	0.913871
D_0__Bacteria D_1__Bacteroidetes D_2__Bacteroidia D_3__Bacteroidales D_4__Prevotellaceae D_5__Paraprevotella	0.694891	0.430295	1.12219	0.13197	0.585114
D_0__Bacteria D_1__Bacteroidetes D_2__Bacteroidia D_3__Bacteroidales D_4__Prevotellaceae D_5__Prevotella	1.99156	1.24313	3.19056	0.00527022	0.365812
D_0__Bacteria D_1__Bacteroidetes D_2__Bacteroidia D_3__Bacteroidales D_4__Prevotellaceae D_5__Prevotella 2	0.943693	0.566836	1.5711	0.822983	0.940041
D_0__Bacteria D_1__Bacteroidetes D_2__Bacteroidia D_3__Bacteroidales D_4__Prevotellaceae D_5__Prevotella 7	1.00063	0.624783	1.60256	0.997924	0.997924
D_0__Bacteria D_1__Bacteroidetes D_2__Bacteroidia D_3__Bacteroidales D_4__Prevotellaceae D_5__Prevotella 9	0.905905	0.565599	1.45096	0.68023	0.913871
D_0__Bacteria D_1__Bacteroidetes D_2__Bacteroidia D_3__Bacteroidales D_4__Prevotellaceae D_5__Prevotellaceae NK3B31 group	1.0375	0.545403	1.97358	0.911042	0.959724
D_0__Bacteria D_1__Bacteroidetes D_2__Bacteroidia D_3__Bacteroidales D_4__Prevotellaceae D_5__uncultured	0.908278	0.465347	1.7728	0.775488	0.940041
D_0__Bacteria D_1__Bacteroidetes D_2__Bacteroidia D_3__Bacteroidales D_4__Rikenellaceae D_5__Alistipes	0.784061	0.489529	1.2558	0.308981	0.776071
D_0__Bacteria D_1__Bacteroidetes D_2__Bacteroidia D_3__Bacteroidales D_4__Rikenellaceae D_5__Rikenellaceae RC9 gut group	1.30127	0.745556	2.27119	0.365959	0.785307
D_0__Bacteria D_1__Bacteroidetes D_2__Bacteroidia D_3__Bacteroidales D_4__Tannerellaceae D_5__Parabacteroides	0.737821	0.460684	1.18168	0.203069	0.667227
D_0__Bacteria D_1__Epsilonbacteraeota D_2__Campylobacteria D_3__Campylobacterales D_4__Campylobacteraceae D_5__Campylobacter	1.33198	0.83641	2.12118	0.228339	0.685018
D_0__Bacteria D_1__Firmicutes D_2__Bacilli D_3__Bacillales D_4__Family XI D_5__Gemella	0.606571	0.374193	0.983257	0.0390048	0.511024
D_0__Bacteria D_1__Firmicutes D_2__Bacilli D_3__Bacillales D_4__Staphylococcaceae D_5__Staphylococcus	1.28071	0.655666	2.50159	0.481957	0.852694
D_0__Bacteria D_1__Firmicutes D_2__Bacilli D_3__Lactobacillales D_4__Enterococcaceae D_5__Enterococcus	0.704109	0.349926	1.41678	0.304459	0.776071
D_0__Bacteria D_1__Firmicutes D_2__Bacilli D_3__Lactobacillales D_4__Lactobacillaceae D_5__Lactobacillus	0.816306	0.493606	1.34997	0.423434	0.823012
D_0__Bacteria D_1__Firmicutes D_2__Bacilli D_3__Lactobacillales D_4__Streptococcaceae D_5__Streptococcus	0.811375	0.508352	1.29503	0.379705	0.785307
D_0__Bacteria D_1__Firmicutes D_2__Clostridia D_3__Clostridiales D_4__Christensenellaceae D_5__Christensenellaceae R-7 group	0.935405	0.586726	1.4913	0.778868	0.940041
D_0__Bacteria D_1__Firmicutes D_2__Clostridia D_3__Clostridiales D_4__Clostridiaceae 1 D_5__Clostridium sensu stricto 1	0.815039	0.511222	1.29941	0.389396	0.785307
D_0__Bacteria D_1__Firmicutes D_2__Clostridia D_3__Clostridiales D_4__Clostridiales vadinBB60 group D_5__Clostridiales bacterium enrichment culture clone 06-1235251-67	1.15543	0.643776	2.07373	0.633319	0.913871
D_0__Bacteria D_1__Firmicutes D_2__Clostridia D_3__Clostridiales D_4__Clostridiales vadinBB60 group D_5__uncultured Clostridia bacterium	1.25654	0.62438	2.52875	0.533901	0.877123
D_0__Bacteria D_1__Firmicutes D_2__Clostridia D_3__Clostridiales D_4__Family XI D_5__Anaerococcus	1.6368	0.94885	2.82355	0.0904276	0.519959
D_0__Bacteria D_1__Firmicutes D_2__Clostridia D_3__Clostridiales D_4__Family XI D_5__Parvimonas	1.22558	0.769335	1.95241	0.391611	0.785307
D_0__Bacteria D_1__Firmicutes D_2__Clostridia D_3__Clostridiales D_4__Family XIII D_5__[Eubacterium] nodatum group	0.840545	0.364139	1.94024	0.676733	0.913871
D_0__Bacteria D_1__Firmicutes D_2__Clostridia D_3__Clostridiales D_4__Family XIII D_5__Family XIII AD3011 group	0.78794	0.492804	1.25983	0.317701	0.776071
D_0__Bacteria D_1__Firmicutes D_2__Clostridia D_3__Clostridiales D_4__Family XIII D_5__Mogibacterium	1.57646	0.986209	2.51998	0.0606363	0.519959
D_0__Bacteria D_1__Firmicutes D_2__Clostridia D_3__Clostridiales D_4__Lachnospiraceae D_5__[Eubacterium] eligens group	0.815735	0.50934	1.30644	0.394596	0.785307
D_0__Bacteria D_1__Firmicutes D_2__Clostridia D_3__Clostridiales D_4__Lachnospiraceae D_5__[Eubacterium] hallii group	0.908914	0.570538	1.44797	0.687561	0.913871
D_0__Bacteria D_1__Firmicutes D_2__Clostridia D_3__Clostridiales D_4__Lachnospiraceae D_5__[Eubacterium] ruminantium group	0.892322	0.527586	1.50921	0.668218	0.913871
D_0__Bacteria D_1__Firmicutes D_2__Clostridia D_3__Clostridiales D_4__Lachnospiraceae D_5__[Eubacterium] ventriosum group	0.612804	0.374677	1.00227	0.0461206	0.511024
D_0__Bacteria D_1__Firmicutes D_2__Clostridia D_3__Clostridiales D_4__Lachnospiraceae D_5__[Ruminococcus] gauvreauii group	0.945266	0.592878	1.5071	0.812931	0.940041
D_0__Bacteria D_1__Firmicutes D_2__Clostridia D_3__Clostridiales D_4__Lachnospiraceae D_5__[Ruminococcus] gnavus group	1.03958	0.65267	1.65585	0.870198	0.940041
D_0__Bacteria D_1__Firmicutes D_2__Clostridia D_3__Clostridiales D_4__Lachnospiraceae D_5__[Ruminococcus] torques group	1.0951	0.687658	1.74396	0.701959	0.913871
D_0__Bacteria D_1__Firmicutes D_2__Clostridia D_3__Clostridiales D_4__Lachnospiraceae D_5__Agathobacter	0.550281	0.339489	0.891957	0.0134337	0.365812
D_0__Bacteria D_1__Firmicutes D_2__Clostridia D_3__Clostridiales D_4__Lachnospiraceae D_5__Anaerosporobacter	1.05712	0.652266	1.71326	0.822049	0.940041
D_0__Bacteria D_1__Firmicutes D_2__Clostridia D_3__Clostridiales D_4__Lachnospiraceae D_5__Anaerostipes	1.38057	0.863646	2.2069	0.175808	0.664009
D_0__Bacteria D_1__Firmicutes D_2__Clostridia D_3__Clostridiales D_4__Lachnospiraceae D_5__Blautia	0.969409	0.608452	1.5445	0.895964	0.9511
D_0__Bacteria D_1__Firmicutes D_2__Clostridia D_3__Clostridiales D_4__Lachnospiraceae D_5__Butyrivibrio	0.903191	0.44883	1.81751	0.77257	0.940041
D_0__Bacteria D_1__Firmicutes D_2__Clostridia D_3__Clostridiales D_4__Lachnospiraceae D_5__CAG-56	0.637664	0.396048	1.02668	0.0609949	0.519959
D_0__Bacteria D_1__Firmicutes D_2__Clostridia D_3__Clostridiales D_4__Lachnospiraceae D_5__Coprococcus 1	0.956019	0.596921	1.53114	0.851366	0.940041
D_0__Bacteria D_1__Firmicutes D_2__Clostridia D_3__Clostridiales D_4__Lachnospiraceae D_5__Coprococcus 2	0.764733	0.46233	1.26493	0.288573	0.765829
D_0__Bacteria D_1__Firmicutes D_2__Clostridia D_3__Clostridiales D_4__Lachnospiraceae D_5__Coprococcus 3	0.871816	0.545298	1.39385	0.565692	0.89622
D_0__Bacteria D_1__Firmicutes D_2__Clostridia D_3__Clostridiales D_4__Lachnospiraceae D_5__Dorea	0.842567	0.527864	1.34489	0.471781	0.852694
D_0__Bacteria D_1__Firmicutes D_2__Clostridia D_3__Clostridiales D_4__Lachnospiraceae D_5__Fusicatenibacter	1.04161	0.65397	1.65901	0.863731	0.940041
D_0__Bacteria D_1__Firmicutes D_2__Clostridia D_3__Clostridiales D_4__Lachnospiraceae D_5__GCA-900066575	0.7536	0.458321	1.23912	0.257626	0.730957
D_0__Bacteria D_1__Firmicutes D_2__Clostridia D_3__Clostridiales D_4__Lachnospiraceae D_5__Hungatella	1.77528	1.11202	2.83414	0.0159049	0.365812
D_0__Bacteria D_1__Firmicutes D_2__Clostridia D_3__Clostridiales D_4__Lachnospiraceae D_5__Lachnoanaerobaculum	0.790234	0.404892	1.54231	0.477953	0.852694
D_0__Bacteria D_1__Firmicutes D_2__Clostridia D_3__Clostridiales D_4__Lachnospiraceae D_5__Lachnoclostridium	1.22208	0.767107	1.94691	0.398344	0.785307
D_0__Bacteria D_1__Firmicutes D_2__Clostridia D_3__Clostridiales D_4__Lachnospiraceae D_5__Lachnospira	0.684133	0.427133	1.09577	0.111767	0.54403
D_0__Bacteria D_1__Firmicutes D_2__Clostridia D_3__Clostridiales D_4__Lachnospiraceae D_5__Lachnospiraceae FCS020 group	0.82997	0.512062	1.34525	0.445969	0.852694
D_0__Bacteria D_1__Firmicutes D_2__Clostridia D_3__Clostridiales D_4__Lachnospiraceae D_5__Lachnospiraceae ND3007 group	0.880569	0.552329	1.40388	0.592601	0.908655
D_0__Bacteria D_1__Firmicutes D_2__Clostridia D_3__Clostridiales D_4__Lachnospiraceae D_5__Lachnospiraceae NK4A136 group	1.16598	0.689419	1.97197	0.571503	0.89622
D_0__Bacteria D_1__Firmicutes D_2__Clostridia D_3__Clostridiales D_4__Lachnospiraceae D_5__Lachnospiraceae UCG-001	0.657967	0.385404	1.12329	0.113265	0.54403
D_0__Bacteria D_1__Firmicutes D_2__Clostridia D_3__Clostridiales D_4__Lachnospiraceae D_5__Lachnospiraceae UCG-003	0.480182	0.193402	1.1922	0.0785865	0.519959
D_0__Bacteria D_1__Firmicutes D_2__Clostridia D_3__Clostridiales D_4__Lachnospiraceae D_5__Lachnospiraceae UCG-004	0.791413	0.495101	1.26506	0.326474	0.776071
D_0__Bacteria D_1__Firmicutes D_2__Clostridia D_3__Clostridiales D_4__Lachnospiraceae D_5__Lachnospiraceae UCG-010	0.810906	0.507226	1.2964	0.379586	0.785307
D_0__Bacteria D_1__Firmicutes D_2__Clostridia D_3__Clostridiales D_4__Lachnospiraceae D_5__Moryella	0.714419	0.414137	1.23243	0.213953	0.671033
D_0__Bacteria D_1__Firmicutes D_2__Clostridia D_3__Clostridiales D_4__Lachnospiraceae D_5__Roseburia	1.30321	0.818018	2.07618	0.26484	0.730957
D_0__Bacteria D_1__Firmicutes D_2__Clostridia D_3__Clostridiales D_4__Lachnospiraceae D_5__Sellimonas	0.583836	0.252968	1.34746	0.174036	0.664009
D_0__Bacteria D_1__Firmicutes D_2__Clostridia D_3__Clostridiales D_4__Lachnospiraceae D_5__Tyzzerella	0.67841	0.347525	1.32434	0.23401	0.687093
D_0__Bacteria D_1__Firmicutes D_2__Clostridia D_3__Clostridiales D_4__Lachnospiraceae D_5__Tyzzerella 4	1.50365	0.850333	2.65893	0.178031	0.664009
D_0__Bacteria D_1__Firmicutes D_2__Clostridia D_3__Clostridiales D_4__Lachnospiraceae D_5__uncultured	0.748125	0.467906	1.19616	0.223513	0.685018
D_0__Bacteria D_1__Firmicutes D_2__Clostridia D_3__Clostridiales D_4__Peptococcaceae D_5__Peptococcus	0.941012	0.551244	1.60637	0.822809	0.940041
D_0__Bacteria D_1__Firmicutes D_2__Clostridia D_3__Clostridiales D_4__Peptostreptococcaceae D_5__Peptostreptococcus	1.35767	0.851519	2.16467	0.198174	0.667227
D_0__Bacteria D_1__Firmicutes D_2__Clostridia D_3__Clostridiales D_4__Peptostreptococcaceae D_5__Romboutsia	1.12534	0.627059	2.01958	0.695766	0.913871
D_0__Bacteria D_1__Firmicutes D_2__Clostridia D_3__Clostridiales D_4__Peptostreptococcaceae D_5__Terrisporobacter	0.656072	0.344918	1.24792	0.17791	0.664009
D_0__Bacteria D_1__Firmicutes D_2__Clostridia D_3__Clostridiales D_4__Ruminococcaceae D_5__[Eubacterium] coprostanoligenes group	0.737024	0.459131	1.18311	0.203	0.667227
D_0__Bacteria D_1__Firmicutes D_2__Clostridia D_3__Clostridiales D_4__Ruminococcaceae D_5__Anaerotruncus	0.952336	0.538595	1.68391	0.866009	0.940041
D_0__Bacteria D_1__Firmicutes D_2__Clostridia D_3__Clostridiales D_4__Ruminococcaceae D_5__Butyricicoccus	0.672526	0.416438	1.08609	0.100375	0.532759
D_0__Bacteria D_1__Firmicutes D_2__Clostridia D_3__Clostridiales D_4__Ruminococcaceae D_5__CAG-352	1.2578	0.625084	2.53096	0.532096	0.877123
D_0__Bacteria D_1__Firmicutes D_2__Clostridia D_3__Clostridiales D_4__Ruminococcaceae D_5__Candidatus Soleaferrea	1.36466	0.69917	2.66357	0.380091	0.785307
D_0__Bacteria D_1__Firmicutes D_2__Clostridia D_3__Clostridiales D_4__Ruminococcaceae D_5__Caproiciproducens	1.04498	0.635611	1.718	0.862659	0.940041
D_0__Bacteria D_1__Firmicutes D_2__Clostridia D_3__Clostridiales D_4__Ruminococcaceae D_5__Faecalibacterium	0.587801	0.363946	0.949343	0.0273382	0.471583
D_0__Bacteria D_1__Firmicutes D_2__Clostridia D_3__Clostridiales D_4__Ruminococcaceae D_5__Flavonifractor	0.840905	0.511411	1.38269	0.49049	0.856805
D_0__Bacteria D_1__Firmicutes D_2__Clostridia D_3__Clostridiales D_4__Ruminococcaceae D_5__Intestinimonas	1.08658	0.680779	1.73428	0.728165	0.930433
D_0__Bacteria D_1__Firmicutes D_2__Clostridia D_3__Clostridiales D_4__Ruminococcaceae D_5__Negativibacillus	0.646459	0.385341	1.08452	0.08899	0.519959
D_0__Bacteria D_1__Firmicutes D_2__Clostridia D_3__Clostridiales D_4__Ruminococcaceae D_5__Oscillibacter	0.909266	0.570287	1.44973	0.689155	0.913871
D_0__Bacteria D_1__Firmicutes D_2__Clostridia D_3__Clostridiales D_4__Ruminococcaceae D_5__Ruminiclostridium 5	1.00949	0.633884	1.60766	0.96827	0.987878
D_0__Bacteria D_1__Firmicutes D_2__Clostridia D_3__Clostridiales D_4__Ruminococcaceae D_5__Ruminiclostridium 6	0.652879	0.399198	1.06777	0.0831927	0.519959
D_0__Bacteria D_1__Firmicutes D_2__Clostridia D_3__Clostridiales D_4__Ruminococcaceae D_5__Ruminiclostridium 9	0.702858	0.435191	1.13516	0.144702	0.605116
D_0__Bacteria D_1__Firmicutes D_2__Clostridia D_3__Clostridiales D_4__Ruminococcaceae D_5__Ruminococcaceae NK4A214 group	0.888516	0.556657	1.41822	0.619707	0.913871
D_0__Bacteria D_1__Firmicutes D_2__Clostridia D_3__Clostridiales D_4__Ruminococcaceae D_5__Ruminococcaceae UCG-002	0.963285	0.604677	1.53457	0.874868	0.940041
D_0__Bacteria D_1__Firmicutes D_2__Clostridia D_3__Clostridiales D_4__Ruminococcaceae D_5__Ruminococcaceae UCG-003	0.88704	0.549319	1.43239	0.622392	0.913871
D_0__Bacteria D_1__Firmicutes D_2__Clostridia D_3__Clostridiales D_4__Ruminococcaceae D_5__Ruminococcaceae UCG-005	1.05765	0.663333	1.68637	0.813966	0.940041
D_0__Bacteria D_1__Firmicutes D_2__Clostridia D_3__Clostridiales D_4__Ruminococcaceae D_5__Ruminococcaceae UCG-009	0.692396	0.354726	1.3515	0.260571	0.730957
D_0__Bacteria D_1__Firmicutes D_2__Clostridia D_3__Clostridiales D_4__Ruminococcaceae D_5__Ruminococcaceae UCG-010	0.725275	0.447491	1.1755	0.186867	0.667227
D_0__Bacteria D_1__Firmicutes D_2__Clostridia D_3__Clostridiales D_4__Ruminococcaceae D_5__Ruminococcaceae UCG-014	0.79421	0.495888	1.272	0.33531	0.776071
D_0__Bacteria D_1__Firmicutes D_2__Clostridia D_3__Clostridiales D_4__Ruminococcaceae D_5__Ruminococcus 1	0.535744	0.3305	0.868446	0.0097685	0.365812
D_0__Bacteria D_1__Firmicutes D_2__Clostridia D_3__Clostridiales D_4__Ruminococcaceae D_5__Ruminococcus 2	0.619528	0.384867	0.997266	0.0459831	0.511024
D_0__Bacteria D_1__Firmicutes D_2__Clostridia D_3__Clostridiales D_4__Ruminococcaceae D_5__Subdoligranulum	0.950407	0.596582	1.51408	0.830429	0.940041
D_0__Bacteria D_1__Firmicutes D_2__Clostridia D_3__Clostridiales D_4__Ruminococcaceae D_5__UBA1819	0.98833	0.593652	1.6454	0.963971	0.987878
D_0__Bacteria D_1__Firmicutes D_2__Clostridia D_3__Clostridiales D_4__Ruminococcaceae D_5__uncultured	1.51252	0.949348	2.40977	0.0818392	0.519959
D_0__Bacteria D_1__Firmicutes D_2__Erysipelotrichia D_3__Erysipelotrichales D_4__Erysipelotrichaceae D_5__[Clostridium] innocuum group	1.16589	0.67588	2.01114	0.586236	0.908655
D_0__Bacteria D_1__Firmicutes D_2__Erysipelotrichia D_3__Erysipelotrichales D_4__Erysipelotrichaceae D_5__Catenibacterium	1.13822	0.652226	1.98634	0.652523	0.913871
D_0__Bacteria D_1__Firmicutes D_2__Erysipelotrichia D_3__Erysipelotrichales D_4__Erysipelotrichaceae D_5__Erysipelatoclostridium	1.19438	0.749066	1.90443	0.454905	0.852694
D_0__Bacteria D_1__Firmicutes D_2__Erysipelotrichia D_3__Erysipelotrichales D_4__Erysipelotrichaceae D_5__Erysipelotrichaceae UCG-003	0.687007	0.426801	1.10585	0.118321	0.544275
D_0__Bacteria D_1__Firmicutes D_2__Erysipelotrichia D_3__Erysipelotrichales D_4__Erysipelotrichaceae D_5__Faecalitalea	0.589296	0.316755	1.09634	0.0773808	0.519959
D_0__Bacteria D_1__Firmicutes D_2__Erysipelotrichia D_3__Erysipelotrichales D_4__Erysipelotrichaceae D_5__Holdemanella	0.96427	0.604086	1.53921	0.878734	0.940041
D_0__Bacteria D_1__Firmicutes D_2__Erysipelotrichia D_3__Erysipelotrichales D_4__Erysipelotrichaceae D_5__Solobacterium	1.1977	0.746114	1.9226	0.457773	0.852694
D_0__Bacteria D_1__Firmicutes D_2__Erysipelotrichia D_3__Erysipelotrichales D_4__Erysipelotrichaceae D_5__Turicibacter	0.487309	0.249663	0.951162	0.0220505	0.434711
D_0__Bacteria D_1__Firmicutes D_2__Erysipelotrichia D_3__Erysipelotrichales D_4__Erysipelotrichaceae D_5__uncultured	0.908378	0.465413	1.77294	0.77573	0.940041
D_0__Bacteria D_1__Firmicutes D_2__Negativicutes D_3__Selenomonadales D_4__Acidaminococcaceae D_5__Acidaminococcus	0.881408	0.403887	1.92351	0.747116	0.940041
D_0__Bacteria D_1__Firmicutes D_2__Negativicutes D_3__Selenomonadales D_4__Acidaminococcaceae D_5__Phascolarctobacterium	0.663476	0.413273	1.06516	0.0864988	0.519959
D_0__Bacteria D_1__Firmicutes D_2__Negativicutes D_3__Selenomonadales D_4__Veillonellaceae D_5__Dialister	1.56292	0.979025	2.49505	0.060498	0.519959
D_0__Bacteria D_1__Firmicutes D_2__Negativicutes D_3__Selenomonadales D_4__Veillonellaceae D_5__Megasphaera	1.17215	0.582536	2.35853	0.662456	0.913871
D_0__Bacteria D_1__Firmicutes D_2__Negativicutes D_3__Selenomonadales D_4__Veillonellaceae D_5__Mitsuokella	1.0308	0.493904	2.15131	0.93585	0.978389
D_0__Bacteria D_1__Firmicutes D_2__Negativicutes D_3__Selenomonadales D_4__Veillonellaceae D_5__Selenomonas	1.10429	0.64692	1.88503	0.718378	0.926507
D_0__Bacteria D_1__Firmicutes D_2__Negativicutes D_3__Selenomonadales D_4__Veillonellaceae D_5__Selenomonas 3	1.78474	1.06386	2.99408	0.0361271	0.511024
D_0__Bacteria D_1__Firmicutes D_2__Negativicutes D_3__Selenomonadales D_4__Veillonellaceae D_5__Selenomonas 4	1.2212	0.680513	2.19147	0.511666	0.861241
D_0__Bacteria D_1__Firmicutes D_2__Negativicutes D_3__Selenomonadales D_4__Veillonellaceae D_5__Veillonella	0.669887	0.402382	1.11523	0.114325	0.54403
D_0__Bacteria D_1__Fusobacteria D_2__Fusobacteriia D_3__Fusobacteriales D_4__Fusobacteriaceae D_5__Fusobacterium	1.48684	0.928349	2.38133	0.0964695	0.532512
D_0__Bacteria D_1__Fusobacteria D_2__Fusobacteriia D_3__Fusobacteriales D_4__Leptotrichiaceae D_5__Leptotrichia	1.15956	0.701158	1.91765	0.567866	0.89622
D_0__Bacteria D_1__Proteobacteria D_2__Alphaproteobacteria D_3__Rhodospirillales D_4__uncultured D_5__Azospirillum sp. 47_25	1.41586	0.844113	2.37489	0.199548	0.667227
D_0__Bacteria D_1__Proteobacteria D_2__Alphaproteobacteria D_3__Rhodospirillales D_4__uncultured D_5__gut metagenome	0.896467	0.548181	1.46603	0.661384	0.913871
D_0__Bacteria D_1__Proteobacteria D_2__Deltaproteobacteria D_3__Desulfovibrionales D_4__Desulfovibrionaceae D_5__Desulfovibrio	1.00785	0.627825	1.61792	0.974165	0.987878
D_0__Bacteria D_1__Proteobacteria D_2__Deltaproteobacteria D_3__Desulfovibrionales D_4__Desulfovibrionaceae D_5__uncultured	1.12163	0.66872	1.88127	0.666253	0.913871
D_0__Bacteria D_1__Proteobacteria D_2__Gammaproteobacteria D_3__Betaproteobacteriales D_4__Burkholderiaceae D_5__Parasutterella	0.928463	0.570476	1.51109	0.764366	0.940041
D_0__Bacteria D_1__Proteobacteria D_2__Gammaproteobacteria D_3__Betaproteobacteriales D_4__Burkholderiaceae D_5__Sutterella	0.773083	0.484348	1.23394	0.279295	0.755741
D_0__Bacteria D_1__Proteobacteria D_2__Gammaproteobacteria D_3__Betaproteobacteriales D_4__Neisseriaceae D_5__Eikenella	1.05988	0.543017	2.0687	0.865603	0.940041
D_0__Bacteria D_1__Proteobacteria D_2__Gammaproteobacteria D_3__Enterobacteriales D_4__Enterobacteriaceae D_5__Dickeya	0.992611	0.543713	1.81213	0.98072	0.987878
D_0__Bacteria D_1__Proteobacteria D_2__Gammaproteobacteria D_3__Enterobacteriales D_4__Enterobacteriaceae D_5__Escherichia-Shigella	0.886639	0.556137	1.41355	0.612752	0.913871
D_0__Bacteria D_1__Proteobacteria D_2__Gammaproteobacteria D_3__Oceanospirillales D_4__Alcanivoracaceae D_5__Alcanivorax	0.500743	0.182578	1.37335	0.135679	0.585114
D_0__Bacteria D_1__Proteobacteria D_2__Gammaproteobacteria D_3__Oceanospirillales D_4__Halomonadaceae D_5__Halomonas	0.547717	0.262403	1.14325	0.0833368	0.519959
D_0__Bacteria D_1__Spirochaetes D_2__Spirochaetia D_3__Spirochaetales D_4__Spirochaetaceae D_5__Treponema 2	1.40398	0.738154	2.67041	0.319994	0.776071
D_0__Bacteria D_1__Verrucomicrobia D_2__Verrucomicrobiae D_3__Verrucomicrobiales D_4__Akkermansiaceae D_5__Akkermansia	1.1846	0.743747	1.88675	0.475733	0.852694
Unknown	0.622367	0.386611	1.00189	0.0481399	0.511024

## Sheet: Supplementary Table 7C
Supplementary Table 7C. Prognostic significance of 138 genera from 16S rRNA gene sequencing using Cox Proportional Hazard for Overall Survival (OS) and from normal microbial abundance by genus level (N=129). Microbiome relative abundance was determined by 16S rRNA gene sequencing.
Genus	HR	CI_lower	CI_upper	p_val	FDR
D_0__Bacteria D_1__Actinobacteria D_2__Actinobacteria D_3__Actinomycetales D_4__Actinomycetaceae D_5__Actinomyces	1.12851	0.738966	1.72341	0.575716	0.857001
D_0__Bacteria D_1__Actinobacteria D_2__Actinobacteria D_3__Bifidobacteriales D_4__Bifidobacteriaceae D_5__Bifidobacterium	0.98827	0.666985	1.46432	0.953099	0.96296
D_0__Bacteria D_1__Actinobacteria D_2__Actinobacteria D_3__Micrococcales D_4__Micrococcaceae D_5__Rothia	0.953791	0.540889	1.6819	0.870147	0.96296
D_0__Bacteria D_1__Actinobacteria D_2__Coriobacteriia D_3__Coriobacteriales D_4__Atopobiaceae D_5__Olsenella	0.826518	0.42971	1.58975	0.568061	0.857001
D_0__Bacteria D_1__Actinobacteria D_2__Coriobacteriia D_3__Coriobacteriales D_4__Coriobacteriaceae D_5__Collinsella	0.704681	0.471243	1.05376	0.0882113	0.517239
D_0__Bacteria D_1__Bacteroidetes D_2__Bacteroidia D_3__Bacteroidales D_4__Bacteroidaceae D_5__Bacteroides	1.03697	0.699788	1.53662	0.856432	0.96296
D_0__Bacteria D_1__Bacteroidetes D_2__Bacteroidia D_3__Bacteroidales D_4__Barnesiellaceae D_5__Barnesiella	0.901535	0.608705	1.33524	0.604972	0.867127
D_0__Bacteria D_1__Bacteroidetes D_2__Bacteroidia D_3__Bacteroidales D_4__Barnesiellaceae D_5__Coprobacter	1.0858	0.731565	1.61157	0.682849	0.927237
D_0__Bacteria D_1__Bacteroidetes D_2__Bacteroidia D_3__Bacteroidales D_4__Barnesiellaceae D_5__uncultured	0.512487	0.299825	0.875988	0.0145235	0.185521
D_0__Bacteria D_1__Bacteroidetes D_2__Bacteroidia D_3__Bacteroidales D_4__Marinifilaceae D_5__Butyricimonas	1.24055	0.837696	1.83713	0.281948	0.668965
D_0__Bacteria D_1__Bacteroidetes D_2__Bacteroidia D_3__Bacteroidales D_4__Marinifilaceae D_5__Odoribacter	0.938253	0.633655	1.38927	0.750293	0.942876
D_0__Bacteria D_1__Bacteroidetes D_2__Bacteroidia D_3__Bacteroidales D_4__Muribaculaceae D_5__metagenome	0.674161	0.404455	1.12372	0.130405	0.52673
D_0__Bacteria D_1__Bacteroidetes D_2__Bacteroidia D_3__Bacteroidales D_4__Porphyromonadaceae D_5__Porphyromonas	1.76351	1.16198	2.67644	0.00769319	0.185521
D_0__Bacteria D_1__Bacteroidetes D_2__Bacteroidia D_3__Bacteroidales D_4__Prevotellaceae D_5__Alloprevotella	0.7453	0.489578	1.13459	0.170364	0.52673
D_0__Bacteria D_1__Bacteroidetes D_2__Bacteroidia D_3__Bacteroidales D_4__Prevotellaceae D_5__Paraprevotella	0.793854	0.533656	1.18092	0.254581	0.64394
D_0__Bacteria D_1__Bacteroidetes D_2__Bacteroidia D_3__Bacteroidales D_4__Prevotellaceae D_5__Prevotella	1.36637	0.890435	2.09669	0.153061	0.52673
D_0__Bacteria D_1__Bacteroidetes D_2__Bacteroidia D_3__Bacteroidales D_4__Prevotellaceae D_5__Prevotella 2	0.925484	0.580949	1.47435	0.744466	0.942876
D_0__Bacteria D_1__Bacteroidetes D_2__Bacteroidia D_3__Bacteroidales D_4__Prevotellaceae D_5__Prevotella 7	1.0422	0.689168	1.57607	0.844716	0.96296
D_0__Bacteria D_1__Bacteroidetes D_2__Bacteroidia D_3__Bacteroidales D_4__Prevotellaceae D_5__Prevotella 9	0.85812	0.578006	1.27398	0.447896	0.812047
D_0__Bacteria D_1__Bacteroidetes D_2__Bacteroidia D_3__Bacteroidales D_4__Prevotellaceae D_5__Prevotellaceae NK3B31 group	0.983495	0.548178	1.7645	0.955495	0.96296
D_0__Bacteria D_1__Bacteroidetes D_2__Bacteroidia D_3__Bacteroidales D_4__Prevotellaceae D_5__uncultured	0.658861	0.342727	1.2666	0.210849	0.565896
D_0__Bacteria D_1__Bacteroidetes D_2__Bacteroidia D_3__Bacteroidales D_4__Rikenellaceae D_5__Alistipes	1.2379	0.836213	1.83255	0.286295	0.668965
D_0__Bacteria D_1__Bacteroidetes D_2__Bacteroidia D_3__Bacteroidales D_4__Rikenellaceae D_5__Rikenellaceae RC9 gut group	0.878672	0.542909	1.42209	0.598519	0.867127
D_0__Bacteria D_1__Bacteroidetes D_2__Bacteroidia D_3__Bacteroidales D_4__Tannerellaceae D_5__Parabacteroides	0.914261	0.617578	1.35347	0.654273	0.911368
D_0__Bacteria D_1__Epsilonbacteraeota D_2__Campylobacteria D_3__Campylobacterales D_4__Campylobacteraceae D_5__Campylobacter	1.15841	0.721929	1.8588	0.542199	0.852971
D_0__Bacteria D_1__Firmicutes D_2__Bacilli D_3__Bacillales D_4__Family XI D_5__Gemella	0.668912	0.427115	1.04759	0.0789493	0.484974
D_0__Bacteria D_1__Firmicutes D_2__Bacilli D_3__Lactobacillales D_4__Enterococcaceae D_5__Enterococcus	1.11776	0.644256	1.93926	0.692106	0.930017
D_0__Bacteria D_1__Firmicutes D_2__Bacilli D_3__Lactobacillales D_4__Lactobacillaceae D_5__Lactobacillus	1.22592	0.808596	1.85861	0.33739	0.725388
D_0__Bacteria D_1__Firmicutes D_2__Bacilli D_3__Lactobacillales D_4__Streptococcaceae D_5__Streptococcus	1.02186	0.691282	1.51052	0.913646	0.96296
D_0__Bacteria D_1__Firmicutes D_2__Clostridia D_3__Clostridiales D_4__Christensenellaceae D_5__Christensenellaceae R-7 group	0.720927	0.484215	1.07336	0.107102	0.52673
D_0__Bacteria D_1__Firmicutes D_2__Clostridia D_3__Clostridiales D_4__Clostridiaceae 1 D_5__Clostridium sensu stricto 1	1.05985	0.716237	1.5683	0.771266	0.942876
D_0__Bacteria D_1__Firmicutes D_2__Clostridia D_3__Clostridiales D_4__Clostridiales vadinBB60 group D_5__Clostridiales bacterium enrichment culture clone 06-1235251-67	1.25719	0.744768	2.12216	0.391553	0.780522
D_0__Bacteria D_1__Firmicutes D_2__Clostridia D_3__Clostridiales D_4__Clostridiales vadinBB60 group D_5__gut metagenome	0.810265	0.511941	1.28243	0.369131	0.755839
D_0__Bacteria D_1__Firmicutes D_2__Clostridia D_3__Clostridiales D_4__Clostridiales vadinBB60 group D_5__uncultured Clostridia bacterium	0.896749	0.479238	1.67799	0.733185	0.942876
D_0__Bacteria D_1__Firmicutes D_2__Clostridia D_3__Clostridiales D_4__Family XI D_5__Anaerococcus	0.959254	0.528608	1.74074	0.891172	0.96296
D_0__Bacteria D_1__Firmicutes D_2__Clostridia D_3__Clostridiales D_4__Family XI D_5__Parvimonas	1.04596	0.696616	1.57048	0.828469	0.96296
D_0__Bacteria D_1__Firmicutes D_2__Clostridia D_3__Clostridiales D_4__Family XIII D_5__Family XIII AD3011 group	0.938834	0.633281	1.39181	0.753374	0.942876
D_0__Bacteria D_1__Firmicutes D_2__Clostridia D_3__Clostridiales D_4__Lachnospiraceae D_5__[Eubacterium] eligens group	0.98849	0.667358	1.46415	0.953944	0.96296
D_0__Bacteria D_1__Firmicutes D_2__Clostridia D_3__Clostridiales D_4__Lachnospiraceae D_5__[Eubacterium] hallii group	0.777797	0.523318	1.15602	0.213917	0.565896
D_0__Bacteria D_1__Firmicutes D_2__Clostridia D_3__Clostridiales D_4__Lachnospiraceae D_5__[Eubacterium] ruminantium group	0.674907	0.420635	1.08288	0.103127	0.52673
D_0__Bacteria D_1__Firmicutes D_2__Clostridia D_3__Clostridiales D_4__Lachnospiraceae D_5__[Eubacterium] ventriosum group	0.601698	0.393057	0.921087	0.0193699	0.185521
D_0__Bacteria D_1__Firmicutes D_2__Clostridia D_3__Clostridiales D_4__Lachnospiraceae D_5__[Ruminococcus] gauvreauii group	1.10162	0.740647	1.63852	0.632804	0.897052
D_0__Bacteria D_1__Firmicutes D_2__Clostridia D_3__Clostridiales D_4__Lachnospiraceae D_5__[Ruminococcus] gnavus group	1.1508	0.778112	1.70199	0.481774	0.812047
D_0__Bacteria D_1__Firmicutes D_2__Clostridia D_3__Clostridiales D_4__Lachnospiraceae D_5__[Ruminococcus] torques group	0.861324	0.582123	1.27444	0.455177	0.812047
D_0__Bacteria D_1__Firmicutes D_2__Clostridia D_3__Clostridiales D_4__Lachnospiraceae D_5__Agathobacter	0.503172	0.334437	0.757041	0.000982569	0.117679
D_0__Bacteria D_1__Firmicutes D_2__Clostridia D_3__Clostridiales D_4__Lachnospiraceae D_5__Anaerosporobacter	1.14582	0.758195	1.73162	0.518225	0.846215
D_0__Bacteria D_1__Firmicutes D_2__Clostridia D_3__Clostridiales D_4__Lachnospiraceae D_5__Anaerostipes	1.37183	0.923358	2.03814	0.117538	0.52673
D_0__Bacteria D_1__Firmicutes D_2__Clostridia D_3__Clostridiales D_4__Lachnospiraceae D_5__Blautia	0.734734	0.495366	1.08977	0.125384	0.52673
D_0__Bacteria D_1__Firmicutes D_2__Clostridia D_3__Clostridiales D_4__Lachnospiraceae D_5__Butyrivibrio	0.756537	0.422137	1.35584	0.348609	0.737222
D_0__Bacteria D_1__Firmicutes D_2__Clostridia D_3__Clostridiales D_4__Lachnospiraceae D_5__CAG-56	0.560539	0.370775	0.847423	0.00604993	0.185521
D_0__Bacteria D_1__Firmicutes D_2__Clostridia D_3__Clostridiales D_4__Lachnospiraceae D_5__Coprococcus 1	0.927217	0.625159	1.37522	0.707108	0.940381
D_0__Bacteria D_1__Firmicutes D_2__Clostridia D_3__Clostridiales D_4__Lachnospiraceae D_5__Coprococcus 2	0.611213	0.386115	0.967537	0.0356596	0.270593
D_0__Bacteria D_1__Firmicutes D_2__Clostridia D_3__Clostridiales D_4__Lachnospiraceae D_5__Coprococcus 3	0.740089	0.496449	1.1033	0.139563	0.52673
D_0__Bacteria D_1__Firmicutes D_2__Clostridia D_3__Clostridiales D_4__Lachnospiraceae D_5__Dorea	0.784714	0.52898	1.16408	0.228248	0.588881
D_0__Bacteria D_1__Firmicutes D_2__Clostridia D_3__Clostridiales D_4__Lachnospiraceae D_5__Eisenbergiella	1.24302	0.826872	1.8686	0.295589	0.668965
D_0__Bacteria D_1__Firmicutes D_2__Clostridia D_3__Clostridiales D_4__Lachnospiraceae D_5__Fusicatenibacter	0.601614	0.40215	0.90001	0.0134138	0.185521
D_0__Bacteria D_1__Firmicutes D_2__Clostridia D_3__Clostridiales D_4__Lachnospiraceae D_5__GCA-900066575	0.608976	0.402676	0.920969	0.0187704	0.185521
D_0__Bacteria D_1__Firmicutes D_2__Clostridia D_3__Clostridiales D_4__Lachnospiraceae D_5__Howardella	0.976558	0.617217	1.5451	0.919285	0.96296
D_0__Bacteria D_1__Firmicutes D_2__Clostridia D_3__Clostridiales D_4__Lachnospiraceae D_5__Hungatella	1.63149	1.09549	2.42976	0.016008	0.185521
D_0__Bacteria D_1__Firmicutes D_2__Clostridia D_3__Clostridiales D_4__Lachnospiraceae D_5__Lachnoclostridium	1.3533	0.914221	2.00326	0.13058	0.52673
D_0__Bacteria D_1__Firmicutes D_2__Clostridia D_3__Clostridiales D_4__Lachnospiraceae D_5__Lachnospira	0.734515	0.491622	1.09741	0.132019	0.52673
D_0__Bacteria D_1__Firmicutes D_2__Clostridia D_3__Clostridiales D_4__Lachnospiraceae D_5__Lachnospiraceae FCS020 group	0.770865	0.514503	1.15496	0.207104	0.565896
D_0__Bacteria D_1__Firmicutes D_2__Clostridia D_3__Clostridiales D_4__Lachnospiraceae D_5__Lachnospiraceae ND3007 group	0.7234	0.486824	1.07494	0.109083	0.52673
D_0__Bacteria D_1__Firmicutes D_2__Clostridia D_3__Clostridiales D_4__Lachnospiraceae D_5__Lachnospiraceae NK4A136 group	1.21775	0.751176	1.97412	0.424159	0.812047
D_0__Bacteria D_1__Firmicutes D_2__Clostridia D_3__Clostridiales D_4__Lachnospiraceae D_5__Lachnospiraceae UCG-001	0.580372	0.374901	0.898454	0.0146786	0.185521
D_0__Bacteria D_1__Firmicutes D_2__Clostridia D_3__Clostridiales D_4__Lachnospiraceae D_5__Lachnospiraceae UCG-003	0.615138	0.319784	1.18328	0.145458	0.52673
D_0__Bacteria D_1__Firmicutes D_2__Clostridia D_3__Clostridiales D_4__Lachnospiraceae D_5__Lachnospiraceae UCG-004	0.936176	0.633008	1.38454	0.741153	0.942876
D_0__Bacteria D_1__Firmicutes D_2__Clostridia D_3__Clostridiales D_4__Lachnospiraceae D_5__Lachnospiraceae UCG-008	0.930669	0.62364	1.38885	0.725007	0.942876
D_0__Bacteria D_1__Firmicutes D_2__Clostridia D_3__Clostridiales D_4__Lachnospiraceae D_5__Lachnospiraceae UCG-010	0.842012	0.567356	1.24963	0.393286	0.780522
D_0__Bacteria D_1__Firmicutes D_2__Clostridia D_3__Clostridiales D_4__Lachnospiraceae D_5__Moryella	0.939878	0.625265	1.41279	0.765571	0.942876
D_0__Bacteria D_1__Firmicutes D_2__Clostridia D_3__Clostridiales D_4__Lachnospiraceae D_5__Roseburia	1.12523	0.75975	1.66652	0.556002	0.857001
D_0__Bacteria D_1__Firmicutes D_2__Clostridia D_3__Clostridiales D_4__Lachnospiraceae D_5__Sellimonas	1.31105	0.802656	2.14146	0.279322	0.668965
D_0__Bacteria D_1__Firmicutes D_2__Clostridia D_3__Clostridiales D_4__Lachnospiraceae D_5__Tyzzerella	0.768327	0.449953	1.31197	0.334373	0.725388
D_0__Bacteria D_1__Firmicutes D_2__Clostridia D_3__Clostridiales D_4__Lachnospiraceae D_5__Tyzzerella 4	1.4601	0.9226	2.31073	0.106091	0.52673
D_0__Bacteria D_1__Firmicutes D_2__Clostridia D_3__Clostridiales D_4__Lachnospiraceae D_5__uncultured	1.01162	0.684376	1.49534	0.9538	0.96296
D_0__Bacteria D_1__Firmicutes D_2__Clostridia D_3__Clostridiales D_4__Peptostreptococcaceae D_5__Peptostreptococcus	1.03924	0.693867	1.55653	0.851858	0.96296
D_0__Bacteria D_1__Firmicutes D_2__Clostridia D_3__Clostridiales D_4__Peptostreptococcaceae D_5__Romboutsia	0.966639	0.579595	1.61214	0.896554	0.96296
D_0__Bacteria D_1__Firmicutes D_2__Clostridia D_3__Clostridiales D_4__Peptostreptococcaceae D_5__Terrisporobacter	1.17352	0.74916	1.83824	0.48471	0.812047
D_0__Bacteria D_1__Firmicutes D_2__Clostridia D_3__Clostridiales D_4__Ruminococcaceae D_5__[Eubacterium] coprostanoligenes group	0.863603	0.58074	1.28424	0.468876	0.812047
D_0__Bacteria D_1__Firmicutes D_2__Clostridia D_3__Clostridiales D_4__Ruminococcaceae D_5__Anaerotruncus	1.19416	0.775813	1.83811	0.420016	0.812047
D_0__Bacteria D_1__Firmicutes D_2__Clostridia D_3__Clostridiales D_4__Ruminococcaceae D_5__Butyricicoccus	0.679967	0.451251	1.02461	0.0652179	0.442795
D_0__Bacteria D_1__Firmicutes D_2__Clostridia D_3__Clostridiales D_4__Ruminococcaceae D_5__Faecalibacterium	0.756242	0.510994	1.1192	0.162435	0.52673
D_0__Bacteria D_1__Firmicutes D_2__Clostridia D_3__Clostridiales D_4__Ruminococcaceae D_5__Flavonifractor	1.30811	0.885016	1.93347	0.177901	0.52673
D_0__Bacteria D_1__Firmicutes D_2__Clostridia D_3__Clostridiales D_4__Ruminococcaceae D_5__Fournierella	0.793563	0.515191	1.22235	0.294151	0.668965
D_0__Bacteria D_1__Firmicutes D_2__Clostridia D_3__Clostridiales D_4__Ruminococcaceae D_5__Negativibacillus	0.585725	0.390192	0.879245	0.00985445	0.185521
D_0__Bacteria D_1__Firmicutes D_2__Clostridia D_3__Clostridiales D_4__Ruminococcaceae D_5__Oscillibacter	1.23642	0.835082	1.83064	0.2892	0.668965
D_0__Bacteria D_1__Firmicutes D_2__Clostridia D_3__Clostridiales D_4__Ruminococcaceae D_5__Ruminiclostridium 5	1.11096	0.748173	1.64966	0.601908	0.867127
D_0__Bacteria D_1__Firmicutes D_2__Clostridia D_3__Clostridiales D_4__Ruminococcaceae D_5__Ruminiclostridium 6	0.616016	0.409384	0.926944	0.0201341	0.185521
D_0__Bacteria D_1__Firmicutes D_2__Clostridia D_3__Clostridiales D_4__Ruminococcaceae D_5__Ruminiclostridium 9	0.665211	0.441256	1.00283	0.0516006	0.369804
D_0__Bacteria D_1__Firmicutes D_2__Clostridia D_3__Clostridiales D_4__Ruminococcaceae D_5__Ruminococcaceae NK4A214 group	0.819052	0.551125	1.21723	0.323409	0.719307
D_0__Bacteria D_1__Firmicutes D_2__Clostridia D_3__Clostridiales D_4__Ruminococcaceae D_5__Ruminococcaceae UCG-002	1.15405	0.778781	1.71014	0.475233	0.812047
D_0__Bacteria D_1__Firmicutes D_2__Clostridia D_3__Clostridiales D_4__Ruminococcaceae D_5__Ruminococcaceae UCG-003	0.773246	0.514992	1.16101	0.214953	0.565896
D_0__Bacteria D_1__Firmicutes D_2__Clostridia D_3__Clostridiales D_4__Ruminococcaceae D_5__Ruminococcaceae UCG-005	0.971772	0.657337	1.43662	0.885848	0.96296
D_0__Bacteria D_1__Firmicutes D_2__Clostridia D_3__Clostridiales D_4__Ruminococcaceae D_5__Ruminococcaceae UCG-010	0.977093	0.657957	1.45102	0.908558	0.96296
D_0__Bacteria D_1__Firmicutes D_2__Clostridia D_3__Clostridiales D_4__Ruminococcaceae D_5__Ruminococcaceae UCG-013	0.517324	0.341822	0.782933	0.00182447	0.117679
D_0__Bacteria D_1__Firmicutes D_2__Clostridia D_3__Clostridiales D_4__Ruminococcaceae D_5__Ruminococcaceae UCG-014	0.868322	0.584723	1.28947	0.484027	0.812047
D_0__Bacteria D_1__Firmicutes D_2__Clostridia D_3__Clostridiales D_4__Ruminococcaceae D_5__Ruminococcus 1	0.602855	0.404146	0.899263	0.0131249	0.185521
D_0__Bacteria D_1__Firmicutes D_2__Clostridia D_3__Clostridiales D_4__Ruminococcaceae D_5__Ruminococcus 2	0.747202	0.503118	1.1097	0.148701	0.52673
D_0__Bacteria D_1__Firmicutes D_2__Clostridia D_3__Clostridiales D_4__Ruminococcaceae D_5__Subdoligranulum	0.914446	0.616171	1.35711	0.657033	0.911368
D_0__Bacteria D_1__Firmicutes D_2__Clostridia D_3__Clostridiales D_4__Ruminococcaceae D_5__UBA1819	1.56024	1.04945	2.31964	0.0279114	0.240038
D_0__Bacteria D_1__Firmicutes D_2__Clostridia D_3__Clostridiales D_4__Ruminococcaceae D_5__uncultured	1.11851	0.753843	1.65959	0.577977	0.857001
D_0__Bacteria D_1__Firmicutes D_2__Erysipelotrichia D_3__Erysipelotrichales D_4__Erysipelotrichaceae D_5__[Clostridium] innocuum group	1.45209	0.965718	2.18342	0.0730778	0.471352
D_0__Bacteria D_1__Firmicutes D_2__Erysipelotrichia D_3__Erysipelotrichales D_4__Erysipelotrichaceae D_5__Catenibacterium	0.678504	0.38557	1.19399	0.178595	0.52673
D_0__Bacteria D_1__Firmicutes D_2__Erysipelotrichia D_3__Erysipelotrichales D_4__Erysipelotrichaceae D_5__Erysipelatoclostridium	1.0578	0.715767	1.56326	0.777983	0.942876
D_0__Bacteria D_1__Firmicutes D_2__Erysipelotrichia D_3__Erysipelotrichales D_4__Erysipelotrichaceae D_5__Erysipelotrichaceae UCG-003	0.749984	0.503288	1.1176	0.157464	0.52673
D_0__Bacteria D_1__Firmicutes D_2__Erysipelotrichia D_3__Erysipelotrichales D_4__Erysipelotrichaceae D_5__Faecalitalea	0.704433	0.438645	1.13127	0.147159	0.52673
D_0__Bacteria D_1__Firmicutes D_2__Erysipelotrichia D_3__Erysipelotrichales D_4__Erysipelotrichaceae D_5__Holdemanella	1.30035	0.877791	1.92632	0.190242	0.545361
D_0__Bacteria D_1__Firmicutes D_2__Erysipelotrichia D_3__Erysipelotrichales D_4__Erysipelotrichaceae D_5__Solobacterium	0.955138	0.622339	1.4659	0.833661	0.96296
D_0__Bacteria D_1__Firmicutes D_2__Erysipelotrichia D_3__Erysipelotrichales D_4__Erysipelotrichaceae D_5__Turicibacter	0.671765	0.407701	1.10686	0.118409	0.52673
D_0__Bacteria D_1__Firmicutes D_2__Negativicutes D_3__Selenomonadales D_4__Acidaminococcaceae D_5__Acidaminococcus	0.590035	0.273499	1.27291	0.178676	0.52673
D_0__Bacteria D_1__Firmicutes D_2__Negativicutes D_3__Selenomonadales D_4__Acidaminococcaceae D_5__Phascolarctobacterium	0.545665	0.363201	0.819793	0.00353715	0.152097
D_0__Bacteria D_1__Firmicutes D_2__Negativicutes D_3__Selenomonadales D_4__Veillonellaceae D_5__Dialister	1.15131	0.776203	1.70769	0.483623	0.812047
D_0__Bacteria D_1__Firmicutes D_2__Negativicutes D_3__Selenomonadales D_4__Veillonellaceae D_5__Megasphaera	0.92118	0.503596	1.68503	0.789883	0.943471
D_0__Bacteria D_1__Firmicutes D_2__Negativicutes D_3__Selenomonadales D_4__Veillonellaceae D_5__Mitsuokella	0.911827	0.4741	1.7537	0.782075	0.942876
D_0__Bacteria D_1__Firmicutes D_2__Negativicutes D_3__Selenomonadales D_4__Veillonellaceae D_5__Selenomonas	1.02028	0.596858	1.74408	0.941494	0.96296
D_0__Bacteria D_1__Firmicutes D_2__Negativicutes D_3__Selenomonadales D_4__Veillonellaceae D_5__Veillonella	0.985509	0.658824	1.47418	0.943363	0.96296
D_0__Bacteria D_1__Fusobacteria D_2__Fusobacteriia D_3__Fusobacteriales D_4__Fusobacteriaceae D_5__Fusobacterium	1.16057	0.783089	1.72001	0.458175	0.812047
D_0__Bacteria D_1__Fusobacteria D_2__Fusobacteriia D_3__Fusobacteriales D_4__Leptotrichiaceae D_5__Leptotrichia	0.874296	0.475855	1.60636	0.665139	0.912796
D_0__Bacteria D_1__Proteobacteria D_2__Alphaproteobacteria D_3__Rhodospirillales D_4__uncultured D_5__Azospirillum sp. 47_25	1.16021	0.732997	1.83642	0.525919	0.848044
D_0__Bacteria D_1__Proteobacteria D_2__Alphaproteobacteria D_3__Rhodospirillales D_4__uncultured D_5__gut metagenome	0.974483	0.652897	1.45447	0.899335	0.96296
D_0__Bacteria D_1__Proteobacteria D_2__Deltaproteobacteria D_3__Desulfovibrionales D_4__Desulfovibrionaceae D_5__Bilophila	1.12205	0.752848	1.67232	0.571661	0.857001
D_0__Bacteria D_1__Proteobacteria D_2__Deltaproteobacteria D_3__Desulfovibrionales D_4__Desulfovibrionaceae D_5__Desulfovibrio	1.14157	0.772263	1.68749	0.506697	0.837999
D_0__Bacteria D_1__Proteobacteria D_2__Deltaproteobacteria D_3__Desulfovibrionales D_4__Desulfovibrionaceae D_5__uncultured	0.867758	0.551684	1.36492	0.539357	0.852971
D_0__Bacteria D_1__Proteobacteria D_2__Gammaproteobacteria D_3__Betaproteobacteriales D_4__Burkholderiaceae D_5__Parasutterella	0.757599	0.505054	1.13643	0.17966	0.52673
D_0__Bacteria D_1__Proteobacteria D_2__Gammaproteobacteria D_3__Betaproteobacteriales D_4__Burkholderiaceae D_5__Sutterella	0.834897	0.563827	1.23629	0.367627	0.755839
D_0__Bacteria D_1__Proteobacteria D_2__Gammaproteobacteria D_3__Enterobacteriales D_4__Enterobacteriaceae D_5__Dickeya	0.933706	0.546626	1.59489	0.801733	0.94884
D_0__Bacteria D_1__Proteobacteria D_2__Gammaproteobacteria D_3__Enterobacteriales D_4__Enterobacteriaceae D_5__Escherichia-Shigella	1.15166	0.778849	1.70293	0.479217	0.812047
D_0__Bacteria D_1__Verrucomicrobia D_2__Verrucomicrobiae D_3__Verrucomicrobiales D_4__Akkermansiaceae D_5__Akkermansia	1.00758	0.681619	1.48943	0.969773	0.969773
Unknown	0.647579	0.434313	0.965566	0.0330162	0.266193

[truncated: 6 more sheets: Supplementary Table 7D, Supplementary Table 8, Supplementary Table 9, Supplementary Table 10A, Supplementary Table 10B, Supplementary Table 11]
